# Supplementary material for: Molecular changes in phenolic compounds in Euglena gracilis cells grown under metal stress
Source: Front Plant Sci. 2023 May 9;14:1099375. doi: 10.3389/fpls.2023.1099375 (PMC10203486; doi:10.3389/fpls.2023.1099375)
Supplement: Supplementary file 2 [file Table_1.xlsx]

## Sheet: CTRL_F1
Triplicat	Réplicat	mSigma	Observed Intens	Intensité relative	Intensité moyenne	Observed m/z	calc, m/z	err mDa	err ppm	sum formula	Column1	Column2	Column3	Column4	Column5	Column6	Column7	Column8	Column9	Column10	Column11	Column12	Column13	Column14	Column15	Column16	Column17	Column18	Column19	Column20	Column21	Column22	Column23	Column24	Column25	Column26	Column27	Column28	Column29	Column30
A	1	2.86	6650	0.988848		289.072	289.072	-0.563	-1.949	C15 H13 O6
A	2	2.42	6800	1.01115		289.072	289.072	-0.613	-2.12	C15 H13 O6
A	1	-1000.00	116	0.0172491	0.017026	303.052	303.054	2.4	7.919	C12 H15 O7 S
A	2	-1000.00	113	0.016803		303.052	303.054	2.008	6.625	C12 H15 O7 S
A	1	-1000.00	212	0.0315242	0.0312268	305.067	305.067	-0.181	-0.594	C15 H13 O7
A	2	-1000.00	208	0.0309294		305.067	305.067	-0.109	-0.356	C15 H13 O7
A	1	-1000.00	112	0.0166543	0.0169517	327.047	327.047	0.112	0.344	C12 H11 N2 O9
A	2	-1000.00	116	0.0172491		327.047	327.047	0.04	0.121	C12 H11 N2 O9
A	1	18.51	986	0.146617	0.145651	335.078	335.077	-0.601	-1.794	C16 H15 O8
A	2	18.09	973	0.144684		335.078	335.077	-0.608	-1.814	C16 H15 O8
A	1	-1000.00	266	0.0395539	0.0406691	352.068	352.067	-0.898	-2.55	C15 H14 N O9
A	2	-1000.00	281	0.0417844		352.068	352.067	-0.901	-2.558	C15 H14 N O9
A	1	22.81	1399	0.20803	0.211822	357.06	357.062	1.771	4.96	C18 H13 O8
A	2	26.78	1450	0.215613		357.06	357.062	1.767	4.948	C18 H13 O8
A	1	-1000.00	137	0.0203717	0.0192565	361.164	361.166	1.748	4.84	C20 H25 O6
A	2	-1000.00	122	0.0181413		361.163	361.166	2.403	6.654	C20 H25 O6
A	1	-1000.00	168	0.0249814	0.0227509	377.068	377.07	2.319	6.15	C18 H17 O7 S
A	2	-1000.00	138	0.0205204		377.069	377.07	1.044	2.769	C18 H17 O7 S
A	1	-1000.00	441	0.0655762	0.0680297	403.065	403.064	-1.497	-3.714	C15 H19 N2 O7 S2
A	2	-1000.00	474	0.0704833		403.065	403.064	-1.145	-2.841	C15 H19 N2 O7 S2
A	1	-1000.00	105	0.0156134	0.0160595	407.045	407.044	-1.162	-2.855	C18 H15 O9 S
A	2	-1000.00	111	0.0165056		407.046	407.044	-1.55	-3.809	C18 H15 O9 S
A	1	-1000.00	330	0.0490706	0.0500372	425.047	425.047	0.338	0.795	C16 H13 N2 O12
A	2	-1000.00	343	0.0510037		425.047	425.047	0.331	0.78	C16 H13 N2 O12
A	1	-1000.00	180	0.0267658	0.0254275	445.055	445.056	0.952	2.138	C16 H17 N2 O11 S
A	2	-1000.00	162	0.0240892		445.055	445.056	0.724	1.626	C16 H17 N2 O11 S
A	1	-1000.00	117	0.0173978	0.0173234	475.033	475.034	1.395	2.937	C21 H15 O11 S
A	2	-1000.00	116	0.0172491		475.032	475.034	1.789	3.767	C21 H15 O11 S
A	1	-1000.00	193	0.0286989	0.0289963	493.034	493.037	2.862	5.806	C19 H13 N2 O14
A	2	-1000.00	197	0.0292937		493.034	493.037	3.646	7.395	C19 H13 N2 O14
A	1	-1000.00	179	0.0266171	0.0238662	513.042	513.042	0.621	1.21	C22 H13 N2 O13
A	2	-1000.00	142	0.0211152		513.042	513.042	0.244	0.475	C22 H13 N2 O13
B	1	-1000.00	102	0.0142637	0.0146833	287.057	287.059	2.34	8.15	C12 H15 O6 S
B	2	-1000.00	108	0.0151028		287.057	287.059	2.54	8.847	C12 H15 O6 S
B	2	5.02	7207	1.00783		289.072	289.072	-0.536	-1.853	C15 H13 O6
B	1	0.65	7095	0.992169		289.072	289.072	-0.644	-2.226	C15 H13 O6
B	1	-1000.00	132	0.018459	0.018459	295.155	295.155	-0.267	-0.903	C16 H23 O5
B	2	-1000.00	132	0.018459		295.156	295.155	-0.632	-2.14	C16 H23 O5
B	1	-1000.00	108	0.0151028	0.0151028	303.052	303.054	2.22	7.327	C12 H15 O7 S
B	2	-1000.00	108	0.0151028		303.052	303.054	2.243	7.403	C12 H15 O7 S
B	1	-1000.00	203	0.0283876	0.0284576	305.067	305.067	-0.336	-1.102	C15 H13 O7
B	2	-1000.00	204	0.0285275		305.067	305.067	-0.24	-0.788	C15 H13 O7
B	1	-1000.00	102	0.0142637	0.0144735	311.054	311.056	2.017	6.484	C17 H11 O6
B	2	-1000.00	105	0.0146833		311.054	311.056	1.903	6.119	C17 H11 O6
B	1	-1000.00	125	0.0174801	0.0181094	327.047	327.047	-0.224	-0.684	C12 H11 N2 O9
B	2	-1000.00	134	0.0187386		327.047	327.047	0.4	1.223	C12 H11 N2 O9
B	1	18.24	1125	0.157321	0.159908	335.078	335.077	-0.753	-2.248	C16 H15 O8
B	2	19.10	1162	0.162495		335.078	335.077	-0.601	-1.793	C16 H15 O8
B	1	-1000.00	155	0.0216753	0.0203468	377.069	377.067	-2.225	-5.901	C21 H13 O7
B	2	-1000.00	136	0.0190183		377.07	377.067	-3.409	-9.042	C21 H13 O7
B	1	21.62	497	0.0695008	0.0690113	403.066	403.067	1.546	3.836	C19 H15 O10
B	2	-1000.00	490	0.0685219		403.065	403.067	1.609	3.991	C19 H15 O10
B	1	-1000.00	106	0.0148231	0.0160117	407.046	407.048	1.857	4.561	C15 H19 O9 S2
B	2	-1000.00	123	0.0172004		407.046	407.048	1.357	3.334	C15 H19 O9 S2
B	1	-1000.00	382	0.0534191	0.053489	425.047	425.047	0.07	0.165	C16 H13 N2 O12
B	2	-1000.00	383	0.0535589		425.047	425.047	0.225	0.529	C16 H13 N2 O12
B	1	-1000.00	102	0.0142637	0.0146133	443.089	443.092	2.594	5.855	C21 H19 N2 O7 S
B	2	-1000.00	107	0.0149629		443.09	443.092	2.24	5.055	C21 H19 N2 O7 S
B	1	-1000.00	173	0.0241924	0.0232135	445.056	445.056	0.224	0.504	C16 H17 N2 O11 S
B	2	-1000.00	159	0.0222347		445.055	445.056	0.516	1.159	C16 H17 N2 O11 S
B	1	-1000.00	109	0.0152426	0.015802	471.052	471.053	0.943	2.002	C17 H15 N2 O14
B	2	-1000.00	117	0.0163613		471.052	471.053	0.755	1.602	C17 H15 N2 O14
B	1	-1000.00	118	0.0165012	0.016641	475.033	475.034	1.101	2.317	C21 H15 O11 S
B	2	-1000.00	120	0.0167809		475.033	475.034	1.211	2.549	C21 H15 O11 S
B	1	-1000.00	189	0.0264299	0.0272689	493.034	493.037	2.942	5.966	C19 H13 N2 O14
B	2	-1000.00	201	0.028108		493.034	493.037	3.06	6.206	C19 H13 N2 O14
B	1	-1000.00	155	0.0216753	0.0216054	513.043	513.042	-0.486	-0.948	C22 H13 N2 O13
B	2	-1000.00	154	0.0215354		513.042	513.042	0.152	0.296	C22 H13 N2 O13
B	1	-1000.00	110	0.0153825	0.0155922	577.135	577.134	-0.347	-0.602	C22 H29 N2 O14 S
B	2	-1000.00	113	0.015802		577.134	577.134	0.415	0.72	C22 H29 N2 O14 S
B	1	-1000.00	113	0.015802	0.0155922	579.15	579.15	-0.042	-0.073	C22 H31 N2 O14 S
B	2	-1000.00	110	0.0153825		579.15	579.15	0.069	0.119	C22 H31 N2 O14 S
B	1	-1000.00	113	0.015802	0.0156621	581.029	581.028	-1.476	-2.54	C20 H21 O16 S2
B	2	-1000.00	111	0.0155223		581.029	581.028	-1.188	-2.045	C20 H21 O16 S2
C	1	-1000.00	163	0.0854298	0.0830713	128.036	128.035	-0.297	-2.322	C5 H6 N O3
C	2	-1000.00	154	0.0807128		128.035	128.035	-0.015	-0.114	C5 H6 N O3
C	1	14.58	1949	1.02149		289.072	289.072	-0.624	-2.159	C15 H13 O6
C	2	16.9	1867	0.978512		289.072	289.072	-0.527	-1.824	C15 H13 O6
C	1	-1000.00	115	0.0602725	0.0597484	305.067	305.067	-0.774	-2.536	C15 H13 O7
C	2	-1000.00	113	0.0592243		305.068	305.067	-0.838	-2.745	C15 H13 O7
C	1	-1000.00	125	0.0655136	0.0636792	335.078	335.077	-1.102	-3.29	C16 H15 O8
C	2	-1000.00	118	0.0618449		335.077	335.077	-0.235	-0.701	C16 H15 O8
C	1	-1000.00	236	0.12369	0.118711	374.05	374.052	1.61	4.305	C17 H12 N O9
C	2	-1000.00	217	0.113732		374.05	374.052	1.451	3.88	C17 H12 N O9

## Sheet: CTRL_F2
Triplicat	Réplicat	mSigma	Observed Intens	Intensité relative	Intensité moyenne	Observed m/z	calc, m/z	err mDa	err ppm	sum formula	Column1	Column2	Column3	Column4	Column5	Column6	Column7	Column8	Column9	Column10	Column11	Column12	Column13	Column14	Column15	Column16	Column17	Column18	Column19	Column20	Column21	Column22	Column23	Column24	Column25	Column26	Column27	Column28	Column29	Column30
A	1	1.24	6149	1.00375		289.073	289.072	-0.767	-2.654	C15 H13 O6
A	2	2.4	6103	0.996246		289.073	289.072	-0.816	-2.823	C15 H13 O6
A	1	-1000.00	194	0.0316683	0.0302808	305.067	305.067	-0.552	-1.809	C15 H13 O7
A	2	-1000.00	177	0.0288932		305.067	305.067	-0.553	-1.813	C15 H13 O7
A	1	-1000.00	111	0.0181195	0.0173849	327.047	327.047	-0.083	-0.255	C12 H11 N2 O9
A	2	-1000.00	102	0.0166503		327.047	327.047	0.457	1.398	C12 H11 N2 O9
A	1	18.16	700	0.114267	0.113532	335.078	335.077	-0.929	-2.773	C16 H15 O8
A	2	18.10	691	0.112798		335.078	335.077	-1.001	-2.987	C16 H15 O8
A	1	-1000.00	134	0.021874	0.0226086	361.164	361.166	1.691	4.683	C20 H25 O6
A	2	-1000.00	143	0.0233431		361.164	361.166	1.601	4.434	C20 H25 O6
A	1	-1000.00	315	0.0514202	0.0541136	374.05	374.052	1.741	4.654	C17 H12 N O9
A	2	-1000.00	348	0.0568071		374.051	374.052	1.236	3.304	C17 H12 N O9
A	1	-1000.00	371	0.0605615	0.0638263	403.066	403.067	1.28	3.175	C19 H15 O10
A	2	-1000.00	411	0.0670911		403.066	403.067	1.558	3.866	C19 H15 O10
A	1	-1000.00	136	0.0222005	0.0222005	420.056	420.057	1.172	2.791	C18 H14 N O11
A	2	-1000.00	136	0.0222005		420.056	420.057	1.558	3.709	C18 H14 N O11
A	1	-1000.00	363	0.0592556	0.0609696	425.048	425.047	-0.115	-0.271	C16 H13 N2 O12
A	2	-1000.00	384	0.0626836		425.047	425.047	0.026	0.062	C16 H13 N2 O12
A	1	-1000.00	114	0.0186092	0.0194254	429.074	429.076	1.913	4.459	C20 H17 N2 O7 S
A	2	-1000.00	124	0.0202416		429.074	429.076	2.252	5.249	C20 H17 N2 O7 S
A	1	-1000.00	112	0.0182827	0.0180379	471.053	471.053	-0.307	-0.651	C17 H15 N2 O14
A	2	-1000.00	109	0.017793		471.052	471.053	0.448	0.951	C17 H15 N2 O14
A	1	-1000.00	206	0.0336272	0.0346066	493.034	493.037	2.756	5.589	C19 H13 N2 O14
A	2	-1000.00	218	0.035586		493.035	493.037	2.461	4.991	C19 H13 N2 O14
A	1	-1000.00	103	0.0168136	0.0179563	579.151	579.151	0.222	0.384	C30 H27 O12
A	2	-1000.00	117	0.0190989		579.151	579.151	-0.091	-0.157	C30 H27 O12
B	1	0.62	6522	1.01289		289.072	289.072	-0.664	-2.296	C15 H13 O6
B	2	1.8	6356	0.98711		289.072	289.072	-0.644	-2.23	C15 H13 O6
B	1	-1000.00	165	0.0256251	0.024538	305.067	305.067	-0.236	-0.772	C15 H13 O7
B	2	-1000.00	151	0.0234508		305.067	305.067	-0.384	-1.257	C15 H13 O7
B	1	-1000.00	180	0.0279547	0.0267899	327.047	327.047	0.459	1.402	C12 H11 N2 O9
B	2	-1000.00	165	0.0256251		327.047	327.047	-0.039	-0.118	C12 H11 N2 O9
B	1	22.69	785	0.121913	0.12036	335.078	335.077	-0.695	-2.075	C16 H15 O8
B	2	18.92	765	0.118807		335.078	335.077	-0.751	-2.241	C16 H15 O8
B	1	-1000.00	127	0.0197236	0.0195683	361.164	361.166	1.983	5.489	C20 H25 O6
B	2	-1000.00	125	0.019413		361.164	361.166	1.66	4.595	C20 H25 O6
B	1	-1000.00	148	0.0229849	0.0220531	374.051	374.052	1.206	3.225	C17 H12 N O9
B	2	-1000.00	136	0.0211213		374.05	374.052	1.61	4.304	C17 H12 N O9
B	1	-1000.00	122	0.018947	0.01918	379.102	379.103	1.643	4.333	C18 H19 O9
B	2	-1000.00	125	0.019413		379.102	379.103	1.551	4.092	C18 H19 O9
B	1	-1000.00	398	0.0618108	0.0596366	403.065	403.064	-1.564	-3.88	C15 H19 N2 O7 S2
B	2	-1000.00	370	0.0574623		403.065	403.064	-1.405	-3.485	C15 H19 N2 O7 S2
B	1	-1000.00	301	0.0467464	0.0446498	425.047	425.047	0.122	0.288	C16 H13 N2 O12
B	2	-1000.00	274	0.0425532		425.047	425.047	-0.055	-0.128	C16 H13 N2 O12
B	1	-1000.00	135	0.020966	0.0198012	429.073	429.076	3.127	7.287	C20 H17 N2 O7 S
B	2	-1000.00	120	0.0186364		429.074	429.076	1.8	4.194	C20 H17 N2 O7 S
B	1	-1000.00	158	0.024538	0.0238391	455.101	455.102	0.346	0.759	C20 H23 O10 S
B	2	-1000.00	149	0.0231402		455.102	455.102	0.088	0.194	C20 H23 O10 S
B	1	-1000.00	162	0.0251592	0.0254698	493.034	493.037	3.261	6.614	C19 H13 N2 O14
B	2	-1000.00	166	0.0257804		493.034	493.037	3.389	6.874	C19 H13 N2 O14
B	1	-1000.00	124	0.0192576	0.0183258	497.061	497.058	-2.514	-5.057	C21 H21 O10 S2
B	2	-1000.00	112	0.017394		497.06	497.058	-2.246	-4.519	C21 H21 O10 S2
B	1	-1000.00	101	0.0156857	0.015841	565.048	565.048	-0.24	-0.425	C24 H21 O12 S2
B	2	-1000.00	103	0.0159963		565.048	565.048	0.491	0.868	C24 H21 O12 S2
B	1	-1000.00	107	0.0166175	0.0163845	579.151	579.151	0.053	0.091	C30 H27 O12
B	2	-1000.00	104	0.0161516		579.151	579.151	0.117	0.203	C30 H27 O12
C	1	-1000.00	121	0.0172845	0.0174273	211.098	211.098	-0.16	-0.756	C11 H15 O4
C	2	-1000.00	123	0.0175702		211.098	211.098	-0.117	-0.553	C11 H15 O4
C	1	0.39	6921	0.988644		289.072	289.072	-0.639	-2.211	C15 H13 O6
C	2	3.46	7080	1.01136		289.072	289.072	-0.618	-2.138	C15 H13 O6
C	1	-1000.00	215	0.0307121	0.0304264	295.156	295.155	-0.641	-2.172	C16 H23 O5
C	2	-1000.00	211	0.0301407		295.156	295.155	-0.902	-3.057	C16 H23 O5
C	1	-1000.00	175	0.0249982	0.0245697	305.067	305.067	-0.401	-1.313	C15 H13 O7
C	2	-1000.00	169	0.0241411		305.068	305.067	-0.925	-3.031	C15 H13 O7
C	1	-1000.00	110	0.0157132	0.0154989	311.054	311.056	1.619	5.205	C17 H11 O6
C	2	-1000.00	107	0.0152846		311.055	311.056	1.265	4.067	C17 H11 O6
C	1	-1000.00	136	0.0194272	0.0190701	327.047	327.047	-0.142	-0.433	C12 H11 N2 O9
C	2	-1000.00	131	0.0187129		327.047	327.047	0.197	0.602	C12 H11 N2 O9
C	1	18.08	845	0.120706	0.120063	335.078	335.077	-0.996	-2.972	C16 H15 O8
C	2	18.09	836	0.11942		335.078	335.077	-0.772	-2.304	C16 H15 O8
C	1	-1000.00	229	0.0327119	0.0323548	374.05	374.052	1.349	3.607	C17 H12 N O9
C	2	-1000.00	224	0.0319977		374.05	374.052	1.448	3.871	C17 H12 N O9
C	1	-1000.00	143	0.0204271	0.0220699	375.102	375.105	2.621	6.987	C14 H19 N2 O10
C	2	-1000.00	166	0.0237126		375.102	375.105	2.271	6.055	C14 H19 N2 O10
C	1	-1000.00	411	0.0587101	0.0599957	403.066	403.067	1.358	3.37	C19 H15 O10
C	2	-1000.00	429	0.0612813		403.065	403.067	1.616	4.01	C19 H15 O10
C	1	-1000.00	379	0.054139	0.054139	425.047	425.047	-0.054	-0.127	C16 H13 N2 O12
C	2	-1000.00	379	0.054139		425.047	425.047	0.091	0.215	C16 H13 N2 O12
C	1	-1000.00	214	0.0305692	0.0296407	429.074	429.076	2.604	6.07	C20 H17 N2 O7 S
C	2	-1000.00	201	0.0287122		429.074	429.076	2.168	5.052	C20 H17 N2 O7 S
C	1	-1000.00	167	0.0238554	0.0236412	443.089	443.092	2.584	5.832	C21 H19 N2 O7 S
C	2	-1000.00	164	0.0234269		443.09	443.092	2.077	4.689	C21 H19 N2 O7 S
C	1	-1000.00	107	0.0152846	0.0155703	471.052	471.053	0.76	1.613	C17 H15 N2 O14
C	2	-1000.00	111	0.015856		471.052	471.053	0.902	1.915	C17 H15 N2 O14
C	1	-1000.00	211	0.0301407	0.030355	493.034	493.037	3.108	6.305	C19 H13 N2 O14
C	2	-1000.00	214	0.0305692		493.034	493.037	3.136	6.36	C19 H13 N2 O14
C	1	-1000.00	187	0.0267124	0.0249268	497.061	497.058	-2.684	-5.399	C21 H21 O10 S2
C	2	-1000.00	162	0.0231412		497.061	497.058	-2.601	-5.232	C21 H21 O10 S2
C	1	-1000.00	122	0.0174273	0.0167131	511.077	511.076	-0.558	-1.092	C18 H23 O15 S
C	2	-1000.00	112	0.0159989		511.076	511.076	-0.089	-0.174	C18 H23 O15 S
C	1	-1000.00	179	0.0255696	0.0250696	565.048	565.048	-0.393	-0.696	C24 H21 O12 S2
C	2	-1000.00	172	0.0245697		565.049	565.048	-0.969	-1.715	C24 H21 O12 S2
C	1	-1000.00	116	0.0165702	0.0173559	577.135	577.134	-0.173	-0.299	C22 H29 N2 O14 S
C	2	-1000.00	127	0.0181416		577.135	577.134	-0.55	-0.953	C22 H29 N2 O14 S
C	1	-1000.00	134	0.0191415	0.0194272	579.151	579.15	-0.506	-0.874	C22 H31 N2 O14 S
C	2	-1000.00	138	0.0197129		579.15	579.15	0.258	0.446	C22 H31 N2 O14 S

## Sheet: CTRL_F3
Triplicat	Réplicat	mSigma	Observed Intens	Intensité relative	Intensité moyenne	Observed m/z	calc, m/z	err mDa	err ppm	sum formula
A	1	-1000.00	324	0.0221372	0.0211465	241.073	241.072	-0.887	-3.679	C11 H13 O6
A	2	-1000.00	295	0.0201558		241.072	241.072	-0.613	-2.541	C11 H13 O6
A	1	-1000.00	160	0.0109319	0.010727	255.088	255.087	-0.1	-0.39	C12 H15 O6
A	2	-1000.00	154	0.010522		255.088	255.087	-0.656	-2.57	C12 H15 O6
A	1	2.5	14178	0.968707		289.072	289.072	-0.391	-1.351	C15 H13 O6
A	2	1.84	15094	1.03129		289.072	289.072	-0.415	-1.437	C15 H13 O6
A	1	-1000.00	114	0.00778901	0.00775485	303.052	303.051	-0.606	-1.999	C15 H11 O7
A	2	-1000.00	113	0.00772069		303.051	303.051	-0.359	-1.185	C15 H11 O7
A	1	-1000.00	216	0.0147581	0.0144507	311.054	311.052	-1.8	-5.788	C12 H11 N2 O8
A	2	-1000.00	207	0.0141432		311.054	311.052	-1.907	-6.131	C12 H11 N2 O8
A	1	-1000.00	226	0.0154414	0.0149289	327.046	327.047	0.992	3.032	C12 H11 N2 O9
A	2	-1000.00	211	0.0144165		327.046	327.047	0.588	1.797	C12 H11 N2 O9
A	1	20.40	1996	0.136376	0.139519	335.078	335.077	-0.588	-1.756	C16 H15 O8
A	2	18.13	2088	0.142662		335.078	335.077	-0.507	-1.514	C16 H15 O8
A	1	-1000.00	395	0.0269882	0.027774	341.11	341.106	-3.229	-9.466	C16 H21 O6 S
A	2	-1000.00	418	0.0285597		341.11	341.106	-3.081	-9.031	C16 H21 O6 S
A	1	29.52	477	0.0325909	0.0328983	361.164	361.166	1.641	4.543	C20 H25 O6
A	2	24.47	486	0.0332058		361.164	361.166	1.711	4.737	C20 H25 O6
A	1	-1000.00	152	0.0103854	0.0110003	374.05	374.052	1.692	4.522	C17 H12 N O9
A	2	-1000.00	170	0.0116152		374.05	374.052	1.268	3.39	C17 H12 N O9
A	1	-1000.00	219	0.0149631	0.0158513	375.101	375.105	3.167	8.444	C14 H19 N2 O10
A	2	-1000.00	245	0.0167395		375.102	375.105	2.626	7.001	C14 H19 N2 O10
A	1	-1000.00	119	0.00813064	0.00905302	379.096	379.097	0.879	2.319	C17 H19 N2 O6 S
A	2	-1000.00	146	0.0099754		379.097	379.097	0.277	0.732	C17 H19 N2 O6 S
A	1	-1000.00	107	0.00731074	0.00731074	387.037	387.036	-0.801	-2.07	C18 H11 O10
A	2	-1000.00	107	0.00731074		387.035	387.036	0.437	1.128	C18 H11 O10
A	1	-1000.00	112	0.00765236	0.00813064	389.163	389.161	-2.1	-5.397	C21 H25 O7
A	2	-1000.00	126	0.00860891		389.163	389.161	-1.96	-5.036	C21 H25 O7
A	1	-1000.00	105	0.00717409	0.0076182	401.053	401.055	1.723	4.297	C16 H17 O10 S
A	2	-1000.00	118	0.00806231		401.055	401.055	0.167	0.416	C16 H17 O10 S
A	1	23.45	1130	0.0772069	0.0802132	403.065	403.067	1.983	4.921	C19 H15 O10
A	2	21.42	1218	0.0832195		403.065	403.067	1.879	4.663	C19 H15 O10
A	1	22.92	687	0.0469391	0.0475198	425.047	425.047	0.489	1.152	C16 H13 N2 O12
A	2	24.23	704	0.0481006		425.047	425.047	0.37	0.871	C16 H13 N2 O12
A	1	-1000.00	474	0.0323859	0.0319759	429.074	429.076	2.678	6.241	C20 H17 N2 O7 S
A	2	-1000.00	462	0.031566		429.073	429.076	2.853	6.65	C20 H17 N2 O7 S
A	1	-1000.00	252	0.0172178	0.0174911	429.151	429.151	0.593	1.381	C18 H25 N2 O10
A	2	-1000.00	260	0.0177644		429.151	429.151	0.66	1.537	C18 H25 N2 O10
A	1	-1000.00	109	0.00744739	0.00772069	455.015	455.011	-3.926	-8.629	C18 H15 O10 S2
A	2	-1000.00	117	0.00799399		455.015	455.011	-3.703	-8.138	C18 H15 O10 S2
A	1	49.96	973	0.0664799	0.0657625	455.102	455.098	-3.729	-8.194	C23 H19 O10
A	2	44.03	952	0.0650451		455.102	455.098	-3.664	-8.051	C23 H19 O10
A	1	-1000.00	108	0.00737907	0.0073449	469.111	469.111	-0.248	-0.529	C20 H25 N2 O7 S2
A	2	-1000.00	107	0.00731074		469.111	469.111	-0.586	-1.25	C20 H25 N2 O7 S2
A	1	-1000.00	226	0.0154414	0.015988	471.052	471.053	1.192	2.53	C17 H15 N2 O14
A	2	-1000.00	242	0.0165346		471.052	471.053	1.136	2.411	C17 H15 N2 O14
A	1	-1000.00	106	0.00724242	0.00720825	483.045	483.043	-2.02	-4.183	C20 H19 O10 S2
A	2	-1000.00	105	0.00717409		483.044	483.043	-1.086	-2.249	C20 H19 O10 S2
A	1	-1000.00	136	0.00929216	0.00946297	491.043	491.047	3.889	7.919	C21 H15 O14
A	2	-1000.00	141	0.00963378		491.043	491.047	3.404	6.933	C21 H15 O14
A	1	26.20	473	0.0323176	0.0324201	493.034	493.037	3.497	7.092	C19 H13 N2 O14
A	2	26.82	476	0.0325225		493.034	493.037	3.357	6.808	C19 H13 N2 O14
A	1	30.88	523	0.0357338	0.0350847	497.061	497.057	-3.356	-6.752	C20 H17 O15
A	2	-1000.00	504	0.0344356		497.061	497.057	-3.37	-6.78	C20 H17 O15
A	1	-1000.00	215	0.0146898	0.0153731	497.139	497.141	2.538	5.105	C21 H25 N2 O12
A	2	-1000.00	235	0.0160563		497.139	497.141	2.774	5.58	C21 H25 N2 O12
A	1	-1000.00	272	0.0185843	0.0189259	511.076	511.076	0.677	1.324	C18 H23 O15 S
A	2	-1000.00	282	0.0192676		511.076	511.076	0.49	0.959	C18 H23 O15 S
A	1	-1000.00	153	0.0104537	0.0108636	523	523	0.541	1.034	C20 H11 O17
A	2	-1000.00	165	0.0112736		523.002	523	-1.369	-2.617	C20 H11 O17
A	1	-1000.00	392	0.0267833	0.0278081	523.089	523.088	-0.488	-0.933	C26 H19 O12
A	2	-1000.00	422	0.028833		523.089	523.088	-0.709	-1.355	C26 H19 O12
A	1	-1000.00	131	0.00895053	0.00874556	551.03	551.031	1.339	2.43	C22 H15 O17
A	2	-1000.00	125	0.00854058		551.032	551.031	-0.468	-0.85	C22 H15 O17
A	1	-1000.00	113	0.00772069	0.00782318	555.011	555.009	-2.121	-3.821	C21 H15 O16 S
A	2	-1000.00	116	0.00792566		555.009	555.009	-0.743	-1.339	C21 H15 O16 S
A	1	-1000.00	215	0.0146898	0.0163638	561.02	561.019	-1.201	-2.14	C20 H17 O17 S
A	2	-1000.00	264	0.0180377		561.02	561.019	-1.256	-2.238	C20 H17 O17 S
A	1	43.18	557	0.0380568	0.0392867	565.048	565.047	-0.427	-0.756	C23 H17 O17
A	2	43.64	593	0.0405165		565.047	565.047	-0.356	-0.63	C23 H17 O17
A	1	-1000.00	187	0.0127767	0.0125034	565.125	565.123	-1.997	-3.534	C22 H29 O15 S
A	2	-1000.00	179	0.0122301		565.125	565.123	-1.81	-3.202	C22 H29 O15 S
A	1	-1000.00	106	0.00724242	0.00717409	571.002	571.004	1.673	2.931	C21 H15 O17 S
A	2	-1000.00	104	0.00710577		571.005	571.004	-1.126	-1.972	C21 H15 O17 S
A	1	-1000.00	276	0.0188576	0.0186526	575.119	575.119	-0.097	-0.169	C22 H27 N2 O14 S
A	2	-1000.00	270	0.0184477		575.119	575.119	-0.139	-0.241	C22 H27 N2 O14 S
A	1	-1000.00	276	0.0188576	0.0189943	579.063	579.063	-0.364	-0.628	C24 H19 O17
A	2	-1000.00	280	0.0191309		579.063	579.063	0.065	0.112	C24 H19 O17
A	1	41.72	523	0.0357338	0.03915	579.15	579.151	0.845	1.46	C30 H27 O12
A	2	40.72	623	0.0425663		579.15	579.151	0.568	0.981	C30 H27 O12
A	1	-1000.00	225	0.0153731	0.0148265	591.075	591.075	-0.312	-0.527	C25 H23 N2 O11 S2
A	2	-1000.00	209	0.0142799		591.075	591.075	-0.394	-0.667	C25 H23 N2 O11 S2
A	1	-1000.00	106	0.00724242	0.00713993	595.17	595.17	0.451	0.758	C24 H35 O15 S
A	2	-1000.00	103	0.00703744		595.169	595.17	1.389	2.334	C24 H35 O15 S
A	1	-1000.00	109	0.00744739	0.00768653	619.016	619.015	-1.32	-2.132	C24 H15 N2 O16 S
A	2	-1000.00	116	0.00792566		619.015	619.015	-0.629	-1.016	C24 H15 N2 O16 S
A	1	-1000.00	144	0.00983875	0.00963378	627.016	627.02	3.498	5.579	C26 H15 N2 O15 S
A	2	-1000.00	138	0.00942881		627.016	627.02	3.901	6.221	C26 H15 N2 O15 S
A	1	-1000.00	192	0.0131183	0.0123668	629.007	629.007	-0.753	-1.198	C27 H17 O14 S2
A	2	-1000.00	170	0.0116152		629.008	629.007	-1.225	-1.947	C27 H17 O14 S2
A	1	-1000.00	396	0.0270566	0.0270224	633.034	633.034	-0.02	-0.032	C30 H17 O14 S
A	2	-1000.00	395	0.0269882		633.035	633.034	-0.522	-0.825	C30 H17 O14 S
A	1	-1000.00	116	0.00792566	0.00823312	633.112	633.111	-1.065	-1.683	C29 H29 O12 S2
A	2	-1000.00	125	0.00854058		633.112	633.111	-1.151	-1.818	C29 H29 O12 S2
A	1	-1000.00	158	0.0107953	0.0113761	647.049	647.049	0.018	0.028	C23 H23 N2 O16 S2
A	2	-1000.00	175	0.0119568		647.049	647.049	0.549	0.849	C23 H23 N2 O16 S2
A	1	-1000.00	136	0.00929216	0.00925799	659.062	659.061	-0.688	-1.045	C31 H19 N2 O13 S
A	2	-1000.00	135	0.00922383		659.063	659.061	-1.199	-1.819	C31 H19 N2 O13 S
B	1	-1000.00	279	0.164942	0.169376	128.035	128.035	0.011	0.088	C5 H6 N O3
B	2	-1000.00	294	0.17381		128.035	128.035	-0.086	-0.67	C5 H6 N O3
B	1	14.61	1696	1.00266		289.072	289.072	-0.519	1.796	C15 H13 O6
B	2	17.16	1687	0.99734		289.072	289.072	-0.433	-1.499	C15 H13 O6
B	1	-1000.00	190	0.112326	0.1141	325.049	325.05	1.161	3.571	C13 H13 N2 O6 S
B	2	-1000.00	196	0.115873		325.049	325.05	0.785	2.416	C13 H13 N2 O6 S
B	1	-1000.00	105	0.0620751	0.0641443	335.078	335.077	-1.087	-3.245	C16 H15 O8
B	2	-1000.00	112	0.0662134		335.078	335.077	-0.525	-1.568	C16 H15 O8
B	1	-1000.00	255	0.150754	0.149276	341.11	341.106	-3.201	-9.384	C16 H21 O6 S
B	2	-1000.00	250	0.147798		341.109	341.106	-2.683	-7.865	C16 H21 O6 S
B	1	-1000.00	104	0.0614839	0.0644398	355.125	355.122	-3.061	-8.619	C17 H23 O6 S
B	2	-1000.00	114	0.0673958		355.125	355.122	-2.471	-6.957	C17 H23 O6 S
B	1	-1000.00	234	0.138339	0.133905	374.05	374.052	1.91	5.105	C17 H12 N O9
B	2	-1000.00	219	0.129471		374.05	374.052	2.098	5.61	C17 H12 N O9
B	1	-1000.00	133	0.0786284	0.0842448	377.087	377.088	0.986	2.615	C18 H17 O9
B	2	-1000.00	152	0.0898611		377.087	377.088	1.306	3.463	C18 H17 O9
B	1	-1000.00	141	0.083358	0.08188	396.148	396.149	0.839	2.117	C19 H26 N O6 S
B	2	-1000.00	136	0.080402		396.146	396.149	2.173	5.485	C19 H26 N O6 S
B	1	41.29	577	0.341117	0.349985	404.105	404.102	-3.084	-7.631	C16 H22 N O9 S
B	2	40.95	607	0.358853		404.105	404.102	-3.148	-7.791	C16 H22 N O9 S
B	1	-1000.00	165	0.0975466	0.0922258	410.162	410.164	2.293	5.59	C20 H28 N O6 S
B	2	-1000.00	147	0.0869051		410.161	410.164	2.963	7.224	C20 H28 N O6 S
B	1	-1000.00	250	0.147798	0.157552	437.045	437.045	-0.106	-0.243	C21 H13 N2 O7 S
B	2	-1000.00	283	0.167307		437.045	437.045	-0.169	-0.388	C21 H13 N2 O7 S
B	1	-1000.00	126	0.0744901	0.0744901	455.102	455.102	-0.494	-1.086	C20 H23 O10 S
B	2	-1000.00	126	0.0744901		455.102	455.102	-0.451	-0.99	C20 H23 O10 S
C	1	-1000.00	156	0.0141509	0.0141963	211.097	211.098	0.441	2.087	C11 H15 O4
C	2	-1000.00	157	0.0142417		211.098	211.098	-0.019	-0.09	C11 H15 O4
C	1	-1000.00	194	0.017598	0.0183237	241.073	241.072	-0.965	-4.003	C11 H13 O6
C	2	-1000.00	210	0.0190493		241.073	241.072	-0.892	-3.699	C11 H13 O6
C	1	0.4	10673	0.96816		289.072	289.072	-0.463	-1.602	C15 H13 O6
C	2	1.58	11375	1.03184		289.072	289.072	-0.511	-1.768	C15 H13 O6
C	1	-1000.00	112	0.0101597	0.0103411	303.052	303.051	-0.501	-1.652	C15 H11 O7
C	2	-1000.00	116	0.0105225		303.052	303.051	-0.912	-3.01	C15 H11 O7
C	1	-1000.00	122	0.0110668	0.0114296	305.068	305.067	-1.011	-3.313	C15 H13 O7
C	2	-1000.00	130	0.0117925		305.068	305.067	-0.829	-2.717	C15 H13 O7
C	1	-1000.00	159	0.0144231	0.0146952	311.055	311.056	1.323	4.253	C17 H11 O6
C	2	-1000.00	165	0.0149673		311.054	311.056	1.812	5.825	C17 H11 O6
C	1	-1000.00	160	0.0145138	0.0144684	327.046	327.047	0.917	2.803	C12 H11 N2 O9
C	2	-1000.00	159	0.0144231		327.046	327.047	0.774	2.368	C12 H11 N2 O9
C	1	19.98	1148	0.104136	0.106903	335.078	335.077	-0.651	-1.944	C16 H15 O8
C	2	18.89	1209	0.10967		335.078	335.077	-0.636	-1.899	C16 H15 O8
C	1	-1000.00	189	0.0171444	0.0172805	361.164	361.166	1.645	4.554	C20 H25 O6
C	2	-1000.00	192	0.0174165		361.164	361.166	1.205	3.336	C20 H25 O6
C	1	-1000.00	108	0.00979681	0.00975145	363.143	363.145	1.625	4.476	C19 H23 O7
C	2	-1000.00	107	0.0097061		363.143	363.145	1.431	3.94	C19 H23 O7
C	1	-1000.00	123	0.0111575	0.0123367	374.05	374.052	2.096	5.603	C17 H12 N O9
C	2	-1000.00	149	0.013516		374.05	374.052	1.858	4.968	C17 H12 N O9
C	1	-1000.00	250	0.0226778	0.0227231	375.102	375.105	2.454	6.543	C14 H19 N2 O10
C	2	-1000.00	251	0.0227685		375.102	375.105	2.853	7.606	C14 H19 N2 O10
C	1	-1000.00	139	0.0126089	0.0122914	377.159	377.161	1.847	4.897	C20 H25 O7
C	2	-1000.00	132	0.0119739		377.159	377.161	1.602	4.247	C20 H25 O7
C	1	22.90	592	0.053701	0.0553338	403.065	403.067	2.06	5.111	C19 H15 O10
C	2	21.77	628	0.0569666		403.065	403.067	1.908	4.733	C19 H15 O10
C	1	-1000.00	133	0.0120646	0.0127903	423.056	423.057	0.402	0.95	C18 H15 O12
C	2	-1000.00	149	0.013516		423.056	423.057	0.422	0.998	C18 H15 O12
C	1	23.81	627	0.0568759	0.0586901	425.047	425.047	0.232	0.546	C16 H13 N2 O12
C	2	22.04	667	0.0605044		425.047	425.047	0.413	0.972	C16 H13 N2 O12
C	1	-1000.00	368	0.0333817	0.0341981	429.074	429.076	2.531	5.899	C20 H17 N2 O7 S
C	2	-1000.00	386	0.0350145		429.074	429.076	2.545	5.932	C20 H17 N2 O7 S
C	1	-1000.00	259	0.0234942	0.0245827	443.089	443.092	2.469	5.573	C21 H19 N2 O7 S
C	2	-1000.00	283	0.0256713		443.09	443.092	2.309	5.211	C21 H19 N2 O7 S
C	1	-1000.00	177	0.0160559	0.0173712	471.051	471.05	-0.936	-1.987	C21 H15 N2 O9 S
C	2	-1000.00	206	0.0186865		471.051	471.05	-0.637	-1.353	C21 H15 N2 O9 S
C	1	-1000.00	201	0.0182329	0.0182783	491.044	491.044	0.611	1.245	C25 H15 O9 S
C	2	-1000.00	202	0.0183237		491.044	491.044	0.64	1.302	C25 H15 O9 S
C	1	-1000.00	125	0.0113389	0.012246	505.059	505.059	-0.103	-0.204	C18 H21 N2 O11 S2
C	2	-1000.00	145	0.0131531		505.059	505.059	0.022	0.043	C18 H21 N2 O11 S2
C	1	-1000.00	227	0.0205914	0.0206368	511.077	511.076	-0.411	-0.803	C18 H23 O15 S
C	2	-1000.00	228	0.0206821		511.076	511.076	-0.002	-0.003	C18 H23 O15 S
C	1	-1000.00	116	0.0105225	0.0102957	523.002	523.001	-0.675	-1.291	C21 H15 O12 S2
C	2	-1000.00	111	0.0100689		523.003	523.001	-1.5	-2.869	C21 H15 O12 S2
C	1	-1000.00	112	0.0101597	0.0105679	555.006	555.006	0.352	0.634	C25 H15 O11 S2
C	2	-1000.00	121	0.0109761		555.009	555.006	-2.444	-4.404	C25 H15 O11 S2
C	1	-1000.00	147	0.0133345	0.0144684	559.031	559.03	-0.894	-1.599	C23 H15 N2 O13 S
C	2	-1000.00	172	0.0156023		559.031	559.03	-0.631	-1.129	C23 H15 N2 O13 S
C	1	-1000.00	187	0.016963	0.017734	561.02	561.019	-0.909	-1.62	C20 H17 O17 S
C	2	-1000.00	204	0.0185051		561.02	561.019	-0.839	-1.496	C20 H17 O17 S
C	1	-1000.00	106	0.00961538	0.00979681	573.046	573.046	0.059	0.104	C24 H17 N2 O13 S
C	2	-1000.00	110	0.00997823		573.047	573.046	-1.088	-1.899	C24 H17 N2 O13 S
C	1	-1000.00	189	0.0171444	0.0181422	579.062	579.063	0.35	0.605	C24 H19 O17
C	2	-1000.00	211	0.0191401		579.063	579.063	-0.578	-0.998	C24 H19 O17
C	1	-1000.00	207	0.0187772	0.0204554	579.15	579.15	0.104	0.179	C22 H31 N2 O14 S
C	2	-1000.00	244	0.0221335		579.15	579.15	-0.016	-0.028	C22 H31 N2 O14 S
C	1	-1000.00	162	0.0146952	0.0141963	627.018	627.02	2.094	3.339	C26 H15 N2 O15 S
C	2	-1000.00	151	0.0136974		627.017	627.02	3.177	5.067	C26 H15 N2 O15 S
C	1	-1000.00	123	0.0111575	0.0117925	629.006	629.007	0.413	0.656	C27 H17 O14 S2
C	2	-1000.00	137	0.0124274		629.006	629.007	0.085	0.136	C27 H17 O14 S2
C	1	-1000.00	246	0.0223149	0.0222696	633.034	633.034	-0.001	-0.002	C30 H17 O14 S
C	2	-1000.00	245	0.0222242		633.034	633.034	0.062	0.098	C30 H17 O14 S
C	1	-1000.00	115	0.0104318	0.0104771	647.049	647.05	0.838	1.294	C31 H19 O14 S
C	2	-1000.00	116	0.0105225		647.051	647.05	-0.942	-1.456	C31 H19 O14 S
C	1	-1000.00	128	0.011611	0.0115657	701.021	701.024	2.441	3.482	C25 H21 N2 O18 S2
C	2	-1000.00	127	0.0115203		701.023	701.024	0.812	1.158	C25 H21 N2 O18 S2

## Sheet: Cd_F1
Triplicat	Réplicat	mSigma	Observed Intens	Intensité relative	Intensité moyenne	Observed m/z	calc, m/z	err mDa	err ppm	sum formula
A	1	-1000	106	0.032797	0.0324876	287.059	287.059	0.669	2.332	C12 H15 O6 S
A	2	-1000	104	0.0321782		287.059	287.059	0.608	2.119	C12 H15 O6 S
A	1	4.39	3244	1.00371		289.072	289.072	-0.682	-2.358	C15 H13 O6
A	2	14.94	3220	0.996287		289.073	289.072	-0.804	-2.781	C15 H13 O6
A	1	-1000	122	0.0377475	0.0382116	303.053	303.054	1.843	6.081	C12 H15 O7 S
A	2	-1000	125	0.0386757		303.053	303.054	1.482	4.889	C12 H15 O7 S
A	1	-1000	182	0.0563119	0.0553837	305.068	305.067	-1.078	-3.533	C15 H13 O7
A	2	-1000	176	0.0544554		305.068	305.067	-0.899	-2.948	C15 H13 O7
A	1	-1000	364	0.112624	0.116646	335.078	335.077	-0.646	-1.928	C16 H15 O8
A	2	-1000	390	0.120668		335.079	335.077	-1.29	-3.85	C16 H15 O8
A	1	21.18	771	0.238552	0.243193	357.06	357.062	1.585	4.44	C18 H13 O8
A	2	23.7	801	0.247834		357.06	357.062	1.445	4.046	C18 H13 O8
A	1	-1000	239	0.073948	0.0733292	403.065	403.067	1.636	4.059	C19 H15 O10
A	2	-1000	235	0.0727104		403.066	403.067	1.419	3.519	C19 H15 O10
A	1	-1000	419	0.129641	0.127475	407.046	407.044	-1.33	-3.267	C18 H15 O9 S
A	2	-1000	405	0.125309		407.045	407.044	-1.209	-2.971	C18 H15 O9 S
A	1	-1000	215	0.0665223	0.0683787	425.047	425.047	0.274	0.645	C16 H13 N2 O12
A	2	-1000	227	0.0702351		425.048	425.047	-0.394	-0.927	C16 H13 N2 O12
A	1	-1000	379	0.117265	0.119585	475.033	475.034	1.523	3.206	C21 H15 O11 S
A	2	-1000	394	0.121906		475.033	475.034	1.207	2.54	C21 H15 O11 S
A	1	-1000	123	0.0380569	0.039604	493.033	493.037	4.092	8.3	C19 H13 N2 O14
A	2	-1000	133	0.041151		493.035	493.037	2.522	5.115	C19 H13 N2 O14
A	1	-1000	180	0.0556931	0.0564666	611.007	611.007	0.229	0.374	C26 H15 N2 O12 S2
A	2	-1000	185	0.0572401		611.007	611.007	0.175	0.286	C26 H15 N2 O12 S2
B	1	-1000	116	0.0175664	0.0176422	287.057	287.059	2.502	8.718	C12 H15 O6 S
B	2	-1000	117	0.0177179		287.058	287.059	1.978	6.89	C12 H15 O6 S
B	1	6.05	6663	1.00901		289.073	289.072	-0.975	-3.373	C15 H13 O6
B	2	7.19	6544	0.99099		289.073	289.072	-0.993	-3.434	C15 H13 O6
B	1	-1000	132	0.0199894	0.0206709	303.052	303.054	2.03	6.698	C12 H15 O7 S
B	2	-1000	141	0.0213523		303.053	303.054	1.577	5.202	C12 H15 O7 S
B	1	-1000	243	0.0367987	0.0377073	305.068	305.067	-1.005	-3.294	C15 H13 O7
B	2	-1000	255	0.0386159		305.068	305.067	-1.308	-4.287	C15 H13 O7
B	1	-1000	103	0.0155978	0.0161278	311.055	311.056	1.09	3.504	C17 H11 O6
B	2	-1000	110	0.0166578		311.055	311.056	1.534	4.932	C17 H11 O6
B	1	-1000	159	0.0240781	0.0236996	327.047	327.047	-0.409	-1.252	C12 H11 N2 O9
B	2	-1000	154	0.023321		327.047	327.047	-0.34	-1.04	C12 H11 N2 O9
B	1	22.8	970	0.146892	0.146135	335.078	335.077	-1.044	-3.117	C16 H15 O8
B	2	18.17	960	0.145377		335.078	335.077	-1.195	-3.566	C16 H15 O8
B	1	-1000	253	0.038313	0.0384645	352.069	352.067	-1.152	-3.272	C15 H14 N O9
B	2	-1000	255	0.0386159		352.069	352.067	-1.427	-4.054	C15 H14 N O9
B	1	20.41	1518	0.229878	0.230332	357.06	357.062	1.241	3.475	C18 H13 O8
B	2	20.77	1524	0.230787		357.06	357.062	1.293	3.622	C18 H13 O8
B	1	-1000	179	0.0271068	0.0271068	361.164	361.166	1.373	3.801	C20 H25 O6
B	2	-1000	179	0.0271068		361.164	361.166	1.327	3.674	C20 H25 O6
B	1	21.18	498	0.0754146	0.0763232	403.066	403.067	1.179	2.926	C19 H15 O10
B	2	21.66	510	0.0772318		403.066	403.067	1.325	3.287	C19 H15 O10
B	1	-1000	371	0.0561823	0.0573938	425.047	425.047	-0.017	-0.041	C16 H13 N2 O12
B	2	-1000	387	0.0586053		425.048	425.047	-0.217	-0.511	C16 H13 N2 O12
B	1	-1000	113	0.0171121	0.0173393	471.053	471.053	-0.359	-0.762	C17 H15 N2 O14
B	2	-1000	116	0.0175664		471.053	471.053	0.067	0.142	C17 H15 N2 O14
B	1	-1000	201	0.0304384	0.0318013	493.035	493.037	2.244	4.552	C19 H13 N2 O14
B	2	-1000	219	0.0331642		493.035	493.037	2.172	4.405	C19 H13 N2 O14
C	1	-1000	103	0.0154597	0.0158349	211.098	211.098	-0.51	-2.418	C11 H15 O4
C	2	-1000	108	0.0162101		211.098	211.098	-0.413	-1.956	C11 H15 O4
C	1	-1000	120	0.0180113	0.0187617	287.057	287.059	2.119	7.381	C12 H15 O6 S
C	2	-1000	130	0.0195122		287.058	287.059	1.567	5.458	C12 H15 O6 S
C	1	8.72	6770	1.01614		289.073	289.072	-1.148	-3.972	C15 H13 O6
C	2	6.94	6555	0.983865		289.073	289.072	-1.229	-4.251	C15 H13 O6
C	1	-1000	187	0.0280675	0.0274672	295.156	295.155	-0.939	-3.181	C16 H23 O5
C	2	-1000	179	0.0268668		295.156	295.155	-1.254	-4.247	C16 H23 O5
C	1	-1000	136	0.0204128	0.0207129	303.053	303.054	1.66	5.479	C12 H15 O7 S
C	2	-1000	140	0.0210131		303.052	303.054	2.04	6.732	C12 H15 O7 S
C	1	-1000	193	0.0289681	0.0321201	305.068	305.067	-0.92	-3.015	C15 H13 O7
C	2	-1000	235	0.035272		305.068	305.067	-1.327	-4.351	C15 H13 O7
C	1	-1000	124	0.0186116	0.0181614	307.116	307.119	3.036	9.885	C16 H19 O6
C	2	-1000	118	0.0177111		307.116	307.119	2.902	9.45	C16 H19 O6
C	1	-1000	110	0.0165103	0.0166604	311.055	311.056	0.997	3.205	C17 H11 O6
C	2	-1000	112	0.0168105		311.055	311.056	0.62	1.993	C17 H11 O6
C	1	-1000	135	0.0202627	0.0195122	327.047	327.048	0.716	2.188	C13 H15 N2 O4 S2
C	2	-1000	125	0.0187617		327.048	327.048	0.014	0.042	C13 H15 N2 O4 S2
C	1	19.06	1001	0.150244	0.14424	335.079	335.077	-1.271	-3.794	C16 H15 O8
C	2	20.7	921	0.138236		335.079	335.077	-1.367	-4.078	C16 H15 O8
C	1	-1000	274	0.0411257	0.0403002	352.069	352.067	-1.595	-4.532	C15 H14 N O9
C	2	-1000	263	0.0394747		352.069	352.067	-1.457	-4.138	C15 H14 N O9
C	1	21.48	1520	0.228143	0.228368	357.061	357.062	0.99	2.773	C18 H13 O8
C	2	21.59	1523	0.228593		357.061	357.062	0.91	2.549	C18 H13 O8
C	1	-1000	218	0.0327205	0.0326454	375.102	375.105	2.247	5.99	C14 H19 N2 O10
C	2	-1000	217	0.0325704		375.103	375.105	1.619	4.317	C14 H19 N2 O10
C	1	21.07	506	0.0759475	0.0742214	403.066	403.067	0.97	2.405	C19 H15 O10
C	2	21.1	483	0.0724953		403.066	403.067	0.586	1.455	C19 H15 O10
C	1	-1000	375	0.0562852	0.0587617	425.048	425.048	0.325	0.766	C17 H17 N2 O7 S2
C	2	-1000	408	0.0612383		425.048	425.048	0.311	0.733	C17 H17 N2 O7 S2
C	1	-1000	207	0.0310694	0.0309944	443.09	443.092	1.508	3.403	C21 H19 N2 O7 S
C	2	-1000	206	0.0309193		443.091	443.092	1.096	2.473	C21 H19 N2 O7 S
C	1	-1000	124	0.0186116	0.0181614	471.053	471.053	-0.064	-0.137	C17 H15 N2 O14
C	2	-1000	118	0.0177111		471.053	471.053	-0.591	-1.255	C17 H15 N2 O14
C	1	-1000	201	0.0301689	0.030469	493.035	493.037	2.16	4.382	C19 H13 N2 O14
C	2	-1000	205	0.0307692		493.035	493.037	1.88	3.814	C19 H13 N2 O14
C	1	-1000	139	0.020863	0.0204878	511.077	511.076	-0.846	-1.655	C18 H23 O15 S
C	2	-1000	134	0.0201126		511.078	511.076	-1.775	-3.473	C18 H23 O15 S
C	1	-1000	108	0.0162101	0.01606	579.066	579.066	0.619	1.068	C21 H23 O17 S
C	2	-1000	106	0.0159099		579.065	579.066	0.761	1.314	C21 H23 O17 S

## Sheet: Cd_F2
Triplicat	Réplicat	mSigma	Observed Intens	Intensité relative	Intensité moyenne	Observed m/z	calc, m/z	err mDa	err ppm	sum formula
A	1	-1000	104	0.018236	0.0184114	287.058	287.059	1.828	6.369	C12 H15 O6 S
A	2	-1000	106	0.0185867		287.058	287.059	1.591	5.543	C12 H15 O6 S
A	1	3.78	5743	1.00701		289.073	289.072	-0.805	-2.786	C15 H13 O6
A	2	3.27	5663	0.992986		289.073	289.072	-0.829	-2.868	C15 H13 O6
A	1	-1000	138	0.0241978	0.0234964	303.052	303.054	2.041	6.734	C12 H15 O7 S
A	2	-1000	130	0.022795		303.052	303.054	2.398	7.913	C12 H15 O7 S
A	1	-1000	185	0.0324391	0.0337542	305.068	305.067	-0.875	-2.869	C15 H13 O7
A	2	-1000	200	0.0350693		305.068	305.067	-0.918	-3.01	C15 H13 O7
A	1	-1000	121	0.0212169	0.0206032	327.047	327.048	0.836	2.557	C13 H15 N2 O4 S2
A	2	-1000	114	0.0199895		327.048	327.048	-0.143	-0.437	C13 H15 N2 O4 S2
A	1	26.71	707	0.12397	0.129318	335.078	335.077	-0.874	-2.609	C16 H15 O8
A	2	20.41	768	0.134666		335.078	335.077	-0.825	-2.461	C16 H15 O8
A	1	20.65	1536	0.269332	0.267315	357.06	357.062	1.458	4.083	C18 H13 O8
A	2	22.41	1513	0.265299		357.06	357.062	1.514	4.241	C18 H13 O8
A	1	-1000	226	0.0396283	0.0386639	361.164	361.166	1.62	4.487	C20 H25 O6
A	2	-1000	215	0.0376995		361.164	361.166	2.007	5.557	C20 H25 O6
A	1	-1000	106	0.0185867	0.0189374	401.05	401.048	-1.903	-4.746	C15 H17 N2 O7 S2
A	2	-1000	110	0.0192881		401.052	401.048	-3.673	-9.157	C15 H17 N2 O7 S2
A	1	21.87	483	0.0846923	0.0835525	403.066	403.067	1.382	3.428	C19 H15 O10
A	2	22.01	470	0.0824128		403.066	403.067	1.361	3.377	C19 H15 O10
A	1	-1000	412	0.0722427	0.0733824	425.047	425.047	0.192	0.451	C16 H13 N2 O12
A	2	-1000	425	0.0745222		425.047	425.047	0.202	0.476	C16 H13 N2 O12
A	1	-1000	120	0.0210416	0.023058	429.074	429.076	2.434	5.672	C20 H17 N2 O7 S
A	2	-1000	143	0.0250745		429.074	429.076	2.511	5.853	C20 H17 N2 O7 S
A	1	-1000	113	0.0198141	0.0205155	429.152	429.151	-0.279	-0.651	C18 H25 N2 O10
A	2	-1000	121	0.0212169		429.151	429.151	0.192	0.448	C18 H25 N2 O10
A	1	-1000	126	0.0220936	0.0215676	471.052	471.053	0.44	0.933	C17 H15 N2 O14
A	2	-1000	120	0.0210416		471.053	471.053	-0.04	-0.085	C17 H15 N2 O14
A	1	-1000	123	0.0215676	0.0226197	561.021	561.019	-1.962	-3.498	C20 H17 O17 S
A	2	-1000	135	0.0236718		561.021	561.019	-2.116	-3.772	C20 H17 O17 S
A	1	-1000	109	0.0191127	0.0187621	565.049	565.048	-0.568	-1.005	C24 H21 O12 S2
A	2	-1000	105	0.0184114		565.049	565.048	-0.866	-1.532	C24 H21 O12 S2
B	1	8.68	6698	0.990389		289.073	289.072	-1.029	-3.56	C15 H13 O6
B	2	6.1	6828	1.00961		289.073	289.072	-1.068	-3.695	C15 H13 O6
B	1	-1000	131	0.0193701	0.0187786	303.053	303.054	1.811	5.975	C12 H15 O7 S
B	2	-1000	123	0.0181872		303.053	303.054	1.628	5.373	C12 H15 O7 S
B	1	-1000	206	0.0304599	0.0300163	305.068	305.067	-0.997	-3.267	C15 H13 O7
B	2	-1000	200	0.0295727		305.068	305.067	-1.5	-4.916	C15 H13 O7
B	1	-1000	208	0.0307556	0.0294248	327.048	327.048	0.258	0.79	C13 H15 N2 O4 S2
B	2	-1000	190	0.028094		327.048	327.048	0.166	0.507	C13 H15 N2 O4 S2
B	1	18.19	867	0.128198	0.134112	335.078	335.077	-1.166	-3.479	C16 H15 O8
B	2	25.44	947	0.140027		335.078	335.077	-1.176	-3.51	C16 H15 O8
B	1	-1000	191	0.0282419	0.0272069	352.069	352.067	-1.35	-3.834	C15 H14 N O9
B	2	-1000	177	0.0261718		352.069	352.067	-1.415	-4.018	C15 H14 N O9
B	1	21.3	1416	0.209375	0.211297	357.06	357.062	1.117	3.13	C18 H13 O8
B	2	21.24	1442	0.213219		357.06	357.062	1.189	3.33	C18 H13 O8
B	1	-1000	216	0.0319385	0.032456	361.165	361.166	0.842	2.332	C20 H25 O6
B	2	-1000	223	0.0329735		361.165	361.166	0.54	1.495	C20 H25 O6
B	1	-1000	412	0.0609197	0.0654295	403.066	403.067	1.155	2.865	C19 H15 O10
B	2	-1000	473	0.0699394		403.066	403.067	1.185	2.94	C19 H15 O10
B	1	-1000	337	0.04983	0.0514565	425.048	425.047	-0.219	-0.515	C16 H13 N2 O12
B	2	-1000	359	0.053083		425.048	425.047	-0.293	-0.69	C16 H13 N2 O12
B	1	-1000	125	0.0184829	0.0196658	429.074	429.076	1.715	3.997	C20 H17 N2 O7 S
B	2	-1000	141	0.0208487		429.075	429.076	1.542	3.594	C20 H17 N2 O7 S
B	1	-1000	105	0.0155257	0.0154517	471.053	471.053	-0.081	-0.172	C17 H15 N2 O14
B	2	-1000	104	0.0153778		471.053	471.053	-0.246	-0.522	C17 H15 N2 O14
B	1	-1000	179	0.0264675	0.0277983	493.035	493.037	1.838	3.729	C19 H13 N2 O14
B	2	-1000	197	0.0291291		493.035	493.037	2.256	4.575	C19 H13 N2 O14
B	1	-1000	110	0.016265	0.0170043	497.062	497.058	-3.534	-7.11	C21 H21 O10 S2
B	2	-1000	120	0.0177436		497.061	497.058	-2.929	-5.893	C21 H21 O10 S2
B	1	-1000	115	0.0170043	0.0164868	565.049	565.048	-0.596	-1.054	C24 H21 O12 S2
B	2	-1000	108	0.0159692		565.048	565.048	-0.207	-0.366	C24 H21 O12 S2
C	1	-1000	109	0.0151885	0.0149794	211.098	211.098	-0.317	-1.501	C11 H15 O4
C	2	-1000	106	0.0147704		211.098	211.098	-0.745	-3.529	C11 H15 O4
C	1	-1000	123	0.0171393	0.0174876	287.058	287.059	1.547	5.39	C12 H15 O6 S
C	2	-1000	128	0.017836		287.058	287.059	1.604	5.587	C12 H15 O6 S
C	1	5.05	6876	0.958127		289.073	289.072	-1.413	-4.889	C15 H13 O6
C	2	6.11	7477	1.04187		289.073	289.072	-1.489	-5.15	C15 H13 O6
C	1	-1000	166	0.0231311	0.0224343	303.053	303.054	1.867	6.161	C12 H15 O7 S
C	2	-1000	156	0.0217376		303.053	303.054	1.591	5.251	C12 H15 O7 S
C	1	-1000	236	0.0328851	0.0337908	305.068	305.067	-1.456	-4.772	C15 H13 O7
C	2	-1000	249	0.0346966		305.068	305.067	-1.457	-4.775	C15 H13 O7
C	1	-1000	104	0.0144917	0.0151885	311.056	311.056	0.465	1.495	C17 H11 O6
C	2	-1000	114	0.0158852		311.055	311.056	0.867	2.787	C17 H11 O6
C	1	-1000	176	0.0245245	0.0235491	327.048	327.048	-0.089	-0.271	C13 H15 N2 O4 S2
C	2	-1000	162	0.0225737		327.048	327.048	-0.069	-0.21	C13 H15 N2 O4 S2
C	1	19.72	901	0.125549	0.133909	335.079	335.077	-1.665	-4.97	C16 H15 O8
C	2	20.53	1021	0.14227		335.079	335.077	-1.624	-4.848	C16 H15 O8
C	1	-1000	255	0.0355326	0.0330245	352.069	352.067	-1.849	-5.251	C15 H14 N O9
C	2	-1000	219	0.0305163		352.069	352.067	-1.743	-4.951	C15 H14 N O9
C	1	21.83	1378	0.192016	0.205811	357.061	357.062	0.814	2.28	C18 H13 O8
C	2	20.9	1576	0.219606		357.061	357.062	0.553	1.548	C18 H13 O8
C	1	-1000	121	0.0168606	0.0177663	361.085	361.089	3.592	9.946	C13 H17 N2 O10
C	2	-1000	134	0.0186721		361.086	361.089	3.14	8.697	C13 H17 N2 O10
C	1	-1000	111	0.0154671	0.0160245	361.165	361.166	0.83	2.297	C20 H25 O6
C	2	-1000	119	0.0165819		361.165	361.166	0.63	1.745	C20 H25 O6
C	1	-1000	117	0.0163032	0.0165819	375.103	375.105	1.36	3.627	C14 H19 N2 O10
C	2	-1000	121	0.0168606		375.103	375.105	1.205	3.213	C14 H19 N2 O10
C	1	-1000	412	0.0574096	0.063053	403.066	403.067	0.882	2.187	C19 H15 O10
C	2	-1000	493	0.0686964		403.067	403.067	0.467	1.159	C19 H15 O10
C	1	-1000	346	0.0482129	0.0512088	425.048	425.048	-0.119	-0.279	C17 H17 N2 O7 S2
C	2	-1000	389	0.0542047		425.048	425.048	-0.188	-0.442	C17 H17 N2 O7 S2
C	1	-1000	132	0.0183934	0.0211106	429.074	429.076	1.964	4.578	C20 H17 N2 O7 S
C	2	-1000	171	0.0238278		429.075	429.076	1.004	2.341	C20 H17 N2 O7 S
C	1	-1000	108	0.0150491	0.0161639	443.09	443.092	1.498	3.38	C21 H19 N2 O7 S
C	2	-1000	124	0.0172786		443.091	443.092	0.406	0.916	C21 H19 N2 O7 S
C	1	-1000	106	0.0147704	0.0157458	471.054	471.054	-0.737	-1.565	C18 H19 N2 O9 S2
C	2	-1000	120	0.0167212		471.054	471.054	-0.051	-0.109	C18 H19 N2 O9 S2
C	1	-1000	176	0.0245245	0.026545	493.035	493.037	1.871	3.794	C19 H13 N2 O14
C	2	-1000	205	0.0285655		493.035	493.037	1.824	3.7	C19 H13 N2 O14
C	1	-1000	111	0.0154671	0.0177663	497.061	497.058	-3.3	-6.639	C21 H21 O10 S2
C	2	-1000	144	0.0200655		497.062	497.058	-4.051	-8.151	C21 H21 O10 S2
C	1	-1000	109	0.0151885	0.0170696	565.049	565.05	1.113	1.97	C20 H21 O17 S
C	2	-1000	136	0.0189507		565.05	565.05	0.499	0.883	C20 H21 O17 S
C	1	-1000	103	0.0143524	0.0153975	579.152	579.151	-1.53	-2.643	C30 H27 O12
C	2	-1000	118	0.0164426		579.153	579.151	-1.735	-2.996	C30 H27 O12

## Sheet: Cd_F3
Triplicat	Réplicat	mSigma	Observed Intens	Intensité relative	Intensité moyenne	Observed m/z	calc, m/z	err mDa	err ppm	sum formula
A	1	-1000	141	0.00863336	0.00805168	211.098	211.098	0.069	0.326	C11 H15 O4
A	2	-1000	122	0.00747		211.098	211.098	0.065	0.306	C11 H15 O4
A	1	-1000	128	0.00783737	0.00722508	221.082	221.082	-0.183	-0.828	C12 H13 O4
A	2	-1000	108	0.00661278		221.082	221.082	-0.409	-1.848	C12 H13 O4
A	1	-1000	182	0.0111438	0.0112356	225.111	225.113	1.961	8.709	C12 H17 O4
A	2	-1000	185	0.0113275		225.112	225.113	1.615	7.174	C12 H17 O4
A	1	-1000	171	0.0104702	0.0105621	241.073	241.072	-1.081	-4.485	C11 H13 O6
A	2	-1000	174	0.0106539		241.073	241.072	-0.889	-3.688	C11 H13 O6
A	1	-1000	118	0.00722508	0.00750061	287.056	287.056	-0.365	-1.271	C15 H11 O6
A	2	-1000	127	0.00777614		287.056	287.056	0.049	0.17	C15 H11 O6
A	1	2.46	15720	0.962528		289.072	289.072	-0.667	-2.306	C15 H13 O6
A	2	2.66	16944	1.03747		289.072	289.072	-0.686	-2.372	C15 H13 O6
A	1	-1000	109	0.00667401	0.00676586	303.051	303.051	-0.212	-0.701	C15 H11 O7
A	2	-1000	112	0.0068577		303.051	303.051	0.059	0.196	C15 H11 O7
A	1	-1000	193	0.0118173	0.0118479	305.067	305.067	-0.343	-1.124	C15 H13 O7
A	2	-1000	194	0.0118785		305.067	305.067	-0.257	-0.844	C15 H13 O7
A	1	-1000	223	0.0136542	0.0141746	311.054	311.056	1.735	5.578	C17 H11 O6
A	2	-1000	240	0.0146951		311.054	311.056	2.053	6.601	C17 H11 O6
A	1	-1000	111	0.00679647	0.00670463	315.069	315.072	3.091	9.81	C13 H15 O9
A	2	-1000	108	0.00661278		315.069	315.072	2.84	9.014	C13 H15 O9
A	1	-1000	337	0.0206343	0.0218283	327.047	327.047	0.345	1.054	C12 H11 N2 O9
A	2	-1000	376	0.0230223		327.047	327.047	0.159	0.486	C12 H11 N2 O9
A	1	21.53	2099	0.128521	0.13146	335.078	335.077	-0.697	-2.079	C16 H15 O8
A	2	19.04	2195	0.134399		335.078	335.077	-0.821	-2.45	C16 H15 O8
A	1	21.75	998	0.061107	0.0667401	352.068	352.067	-0.73	-2.074	C15 H14 N O9
A	2	22.47	1182	0.0723733		352.068	352.067	-0.82	-2.33	C15 H14 N O9
A	1	11.6	3712	0.227284	0.235336	357.06	357.062	1.508	4.224	C18 H13 O8
A	2	8.24	3975	0.243387		357.06	357.062	1.548	4.337	C18 H13 O8
A	1	23.98	437	0.0267573	0.0275533	361.164	361.166	1.8	4.984	C20 H25 O6
A	2	23.98	463	0.0283493		361.164	361.166	1.447	4.007	C20 H25 O6
A	1	-1000	320	0.0195934	0.0210629	374.05	374.052	1.366	3.652	C17 H12 N O9
A	2	-1000	368	0.0225325		374.05	374.052	1.315	3.514	C17 H12 N O9
A	1	-1000	327	0.020022	0.0186444	375.102	375.105	2.543	6.78	C14 H19 N2 O10
A	2	-1000	282	0.0172667		375.102	375.105	2.761	7.36	C14 H19 N2 O10
A	1	-1000	139	0.0085109	0.00848028	377.086	377.088	1.473	3.907	C18 H17 O9
A	2	-1000	138	0.00844967		377.087	377.088	1.227	3.254	C18 H17 O9
A	1	-1000	126	0.00771492	0.00756184	387.028	387.029	1.086	2.806	C17 H11 N2 O7 S
A	2	-1000	121	0.00740877		387.028	387.029	1.351	3.491	C17 H11 N2 O7 S
A	1	21.32	1224	0.0749449	0.0789554	403.065	403.067	1.636	4.058	C19 H15 O10
A	2	21.36	1355	0.082966		403.066	403.067	1.524	3.782	C19 H15 O10
A	1	-1000	133	0.00814352	0.00817414	415.058	415.061	2.426	5.846	C19 H15 N2 O7 S
A	2	-1000	134	0.00820475		415.058	415.061	2.14	5.156	C19 H15 N2 O7 S
A	1	-1000	161	0.00985795	0.0101641	420.055	420.057	1.742	4.148	C18 H14 N O11
A	2	-1000	171	0.0104702		420.055	420.057	2.296	5.465	C18 H14 N O11
A	1	-1000	242	0.0148175	0.0151849	421.227	421.223	-4.057	-9.632	C23 H33 O7
A	2	-1000	254	0.0155523		421.227	421.223	-4.241	-10.069	C23 H33 O7
A	1	22.68	866	0.0530247	0.0564842	425.047	425.047	0.018	0.042	C16 H13 N2 O12
A	2	21.73	979	0.0599437		425.047	425.047	-0.001	-0.002	C16 H13 N2 O12
A	1	-1000	228	0.0139603	0.0145114	429.151	429.151	0.101	0.235	C18 H25 N2 O10
A	2	-1000	246	0.0150625		429.151	429.151	0.353	0.822	C18 H25 N2 O10
A	1	-1000	390	0.0238795	0.023604	443.089	443.092	2.476	5.587	C21 H19 N2 O7 S
A	2	-1000	381	0.0233284		443.09	443.092	2.115	4.773	C21 H19 N2 O7 S
A	1	-1000	107	0.00655156	0.00655156	445.146	445.146	-0.023	-0.052	C18 H25 N2 O11
A	2	-1000	107	0.00655156		445.147	445.146	-0.492	-1.105	C18 H25 N2 O11
A	1	-1000	152	0.00930688	0.00884766	455.014	455.011	-2.866	-6.298	C18 H15 O10 S2
A	2	-1000	137	0.00838844		455.013	455.011	-1.812	-3.982	C18 H15 O10 S2
A	1	-1000	140	0.00857213	0.00875582	483.044	483.043	-1.605	-3.322	C20 H19 O10 S2
A	2	-1000	146	0.00893951		483.044	483.043	-1.26	-2.609	C20 H19 O10 S2
A	1	-1000	114	0.00698016	0.00710262	487.029	487.03	0.804	1.65	C17 H15 N2 O13 S
A	2	-1000	118	0.00722508		487.03	487.03	0.185	0.38	C17 H15 N2 O13 S
A	1	26.18	622	0.0380847	0.0387277	493.034	493.037	2.819	5.718	C19 H13 N2 O14
A	2	26.19	643	0.0393706		493.035	493.037	2.615	5.304	C19 H13 N2 O14
A	1	30.89	645	0.039493	0.0395236	497.061	497.057	-3.915	-7.877	C20 H17 O15
A	2	34.9	646	0.0395542		497.061	497.057	-3.738	-7.521	C20 H17 O15
A	1	-1000	228	0.0139603	0.0136236	497.139	497.141	2.491	5.01	C21 H25 N2 O12
A	2	-1000	217	0.0132868		497.139	497.141	2.366	4.759	C21 H25 N2 O12
A	1	-1000	358	0.0219202	0.0218589	511.076	511.076	0	0	C18 H23 O15 S
A	2	-1000	356	0.0217977		511.076	511.076	-0.175	-0.342	C18 H23 O15 S
A	1	-1000	224	0.0137154	0.0137154	523.002	523.001	-0.517	-0.988	C21 H15 O12 S2
A	2	-1000	224	0.0137154		523.002	523.001	-0.662	-1.265	C21 H15 O12 S2
A	1	-1000	176	0.0107764	0.0107458	551.032	551.032	0.704	1.277	C23 H19 O12 S2
A	2	-1000	175	0.0107152		551.032	551.032	0.052	0.094	C23 H19 O12 S2
A	1	-1000	135	0.00826598	0.00802106	555.016	555.017	1.805	3.253	C24 H15 N2 O10 S2
A	2	-1000	127	0.00777614		555.015	555.017	2.656	4.786	C24 H15 N2 O10 S2
A	1	-1000	315	0.0192873	0.0201139	561.021	561.019	-2.106	-3.754	C20 H17 O17 S
A	2	-1000	342	0.0209405		561.022	561.019	-2.343	-4.176	C20 H17 O17 S
A	1	43.51	746	0.0456772	0.0445751	565.048	565.047	-1.093	-1.935	C23 H17 O17
A	2	44.89	710	0.0434729		565.048	565.047	-1.03	-1.822	C23 H17 O17
A	1	-1000	185	0.0113275	0.0109601	565.126	565.123	-2.313	-4.093	C22 H29 O15 S
A	2	-1000	173	0.0105927		565.125	565.123	-2.143	-3.791	C22 H29 O15 S
A	1	-1000	132	0.00808229	0.00860274	577.135	577.134	-0.309	-0.535	C22 H29 N2 O14 S
A	2	-1000	149	0.00912319		577.135	577.134	-0.931	-1.613	C22 H29 N2 O14 S
A	1	-1000	354	0.0216752	0.0210323	579.064	579.064	0.067	0.116	C25 H23 O12 S2
A	2	-1000	333	0.0203894		579.064	579.064	-0.23	-0.398	C25 H23 O12 S2
A	1	39.63	595	0.0364315	0.0405033	579.151	579.151	-0.049	-0.085	C30 H27 O12
A	2	39.67	728	0.0445751		579.151	579.151	-0.094	-0.163	C30 H27 O12
A	1	-1000	124	0.00759246	0.00753123	619.017	619.018	0.977	1.579	C21 H19 N2 O16 S2
A	2	-1000	122	0.00747		619.019	619.018	-0.619	-1.001	C21 H19 N2 O16 S2
A	1	-1000	222	0.0135929	0.0142665	629.007	629.007	-0.768	-1.221	C27 H17 O14 S2
A	2	-1000	244	0.01494		629.008	629.007	-1.689	-2.685	C27 H17 O14 S2
A	1	-1000	140	0.00857213	0.00814352	633.113	633.113	0.55	0.868	C25 H29 O17 S
A	2	-1000	126	0.00771492		633.114	633.113	-0.459	-0.725	C25 H29 O17 S
A	1	-1000	228	0.0139603	0.0126439	647.052	647.05	-1.409	-2.178	C31 H19 O14 S
A	2	-1000	185	0.0113275		647.05	647.05	0.36	0.557	C31 H19 O14 S
A	1	-1000	277	0.0169606	0.0170524	701.022	701.02	-1.796	-2.561	C28 H17 N2 O18 S
A	2	-1000	280	0.0171443		701.022	701.02	-1.663	-2.372	C28 H17 N2 O18 S
A	1	-1000	111	0.00679647	0.00645971	715.038	715.036	-1.912	-2.675	C29 H19 N2 O18 S
A	2	-1000	100	0.00612295		715.037	715.036	-1.109	-1.551	C29 H19 N2 O18 S
B	1	-1000	222	0.0107176	0.0108142	211.098	211.098	-0.244	-1.157	C11 H15 O4
B	2	-1000	226	0.0109108		211.098	211.098	-0.266	-1.258	C11 H15 O4
B	1	-1000	147	0.00709682	0.00673474	221.083	221.082	-0.832	-3.764	C12 H13 O4
B	2	-1000	132	0.00637266		221.083	221.082	-0.59	-2.67	C12 H13 O4
B	1	-1000	285	0.0137591	0.0145799	225.112	225.113	1.676	7.446	C12 H17 O4
B	2	-1000	319	0.0154006		225.112	225.113	1.719	7.637	C12 H17 O4
B	1	-1000	111	0.00535882	0.00523813	241.073	241.072	-1.403	-5.821	C11 H13 O6
B	2	-1000	106	0.00511744		241.073	241.072	-1.635	-6.783	C11 H13 O6
B	1	-1000	102	0.00492432	0.00514157	273.077	273.077	-0.576	-2.108	C15 H13 O5
B	2	-1000	111	0.00535882		273.078	273.077	-0.759	-2.779	C15 H13 O5
B	1	-1000	205	0.00989693	0.00987279	287.057	287.059	2.335	8.136	C12 H15 O6 S
B	2	-1000	204	0.00984865		287.057	287.059	2.112	7.358	C12 H15 O6 S
B	1	6.85	21010	1.01431		289.073	289.072	-1.007	-3.483	C15 H13 O6
B	2	7.27	20417	0.985686		289.073	289.072	-1.067	-3.69	C15 H13 O6
B	1	-1000	215	0.0103797	0.0101142	303.052	303.054	2.147	7.083	C12 H15 O7 S
B	2	-1000	204	0.00984865		303.052	303.054	2.304	7.603	C12 H15 O7 S
B	1	-1000	222	0.0107176	0.011128	305.067	305.067	-0.766	-2.509	C15 H13 O7
B	2	-1000	239	0.0115384		305.067	305.067	-0.782	-2.563	C15 H13 O7
B	1	-1000	332	0.0160282	0.0162937	311.055	311.056	1.41	4.534	C17 H11 O6
B	2	-1000	343	0.0165592		311.055	311.056	1.134	3.645	C17 H11 O6
B	1	-1000	114	0.00550366	0.00586574	315.069	315.072	2.836	9	C13 H15 O9
B	2	-1000	129	0.00622782		315.07	315.072	1.891	6.002	C13 H15 O9
B	1	-1000	431	0.0208077	0.0206146	327.047	327.047	-0.465	-1.422	C12 H11 N2 O9
B	2	-1000	423	0.0204215		327.047	327.047	-0.376	-1.15	C12 H11 N2 O9
B	1	20.35	2599	0.125474	0.124677	335.079	335.077	-1.272	-3.796	C16 H15 O8
B	2	22.58	2566	0.123881		335.079	335.077	-1.302	-3.885	C16 H15 O8
B	1	-1000	186	0.00897965	0.00864171	347.031	347.034	3.221	9.282	C15 H11 N2 O6 S
B	2	-1000	172	0.00830376		347.031	347.034	3.119	8.988	C15 H11 N2 O6 S
B	1	-1000	105	0.00506916	0.00516571	347.073	347.073	0.69	1.988	C12 H15 N2 O10
B	2	-1000	109	0.00526227		347.072	347.073	0.958	2.762	C12 H15 N2 O10
B	1	18.84	1938	0.0935622	0.0924276	352.069	352.067	-1.312	-3.728	C15 H14 N O9
B	2	21.27	1891	0.0912931		352.069	352.067	-1.234	-3.504	C15 H14 N O9
B	1	5.14	5225	0.252251	0.253385	357.06	357.062	1.146	3.21	C18 H13 O8
B	2	8.8	5272	0.25452		357.061	357.062	1.082	3.031	C18 H13 O8
B	1	-1000	550	0.0265527	0.0265286	361.086	361.089	3.15	8.722	C13 H17 N2 O10
B	2	-1000	549	0.0265045		361.086	361.089	3.069	8.498	C13 H17 N2 O10
B	1	20.69	472	0.0227871	0.0227871	361.164	361.166	1.29	3.572	C20 H25 O6
B	2	20.64	472	0.0227871		361.165	361.166	1.012	2.803	C20 H25 O6
B	1	-1000	117	0.00564849	0.00579332	363.144	363.145	1.229	3.385	C19 H23 O7
B	2	-1000	123	0.00593816		363.144	363.145	0.662	1.824	C19 H23 O7
B	1	22.33	635	0.0306563	0.0304149	374.051	374.052	0.789	2.109	C17 H12 N O9
B	2	20.86	625	0.0301736		374.051	374.052	1.035	2.766	C17 H12 N O9
B	1	-1000	425	0.020518	0.0207594	375.102	375.105	2.13	5.677	C14 H19 N2 O10
B	2	-1000	435	0.0210008		375.103	375.105	1.877	5.005	C14 H19 N2 O10
B	1	-1000	125	0.00603471	0.00603471	378.158	378.156	-2.307	-6.099	C19 H24 N O7
B	2	-1000	125	0.00603471		378.158	378.156	-2.203	-5.827	C19 H24 N O7
B	1	-1000	157	0.0075796	0.00750718	379.042	379.043	0.753	1.987	C16 H15 N2 O5 S2
B	2	-1000	154	0.00743476		379.043	379.043	0.017	0.045	C16 H15 N2 O5 S2
B	1	-1000	107	0.00516571	0.00504502	379.094	379.094	0.053	0.14	C20 H15 N2 O6
B	2	-1000	102	0.00492432		379.096	379.094	-2.283	-6.023	C20 H15 N2 O6
B	1	-1000	103	0.0049726	0.00531055	387.067	387.068	1.552	4.009	C14 H15 N2 O11
B	2	-1000	117	0.00564849		387.069	387.068	-1.147	-2.964	C14 H15 N2 O11
B	1	21.9	1563	0.075458	0.0756994	403.066	403.067	1.158	2.873	C19 H15 O10
B	2	22.77	1573	0.0759408		403.066	403.067	1.057	2.622	C19 H15 O10
B	1	-1000	103	0.0049726	0.00538296	411.057	411.058	0.481	1.17	C18 H19 O7 S2
B	2	-1000	120	0.00579332		411.058	411.058	-0.547	-1.331	C18 H19 O7 S2
B	1	-1000	152	0.00733821	0.00733821	415.059	415.063	3.877	9.341	C15 H15 N2 O12
B	2	-1000	152	0.00733821		415.059	415.063	3.841	9.255	C15 H15 N2 O12
B	1	-1000	155	0.00748304	0.00661404	419.014	419.011	-2.436	-5.814	C15 H15 O10 S2
B	2	-1000	119	0.00574505		419.013	419.011	-1.986	-4.74	C15 H15 O10 S2
B	1	-1000	250	0.0120694	0.0120694	420.056	420.057	1.562	3.718	C18 H14 N O11
B	2	-1000	250	0.0120694		420.056	420.057	1.147	2.729	C18 H14 N O11
B	1	21.24	1430	0.0690371	0.0696164	425.048	425.047	-0.388	-0.913	C16 H13 N2 O12
B	2	20.73	1454	0.0701958		425.048	425.047	-0.451	-1.06	C16 H13 N2 O12
B	1	-1000	209	0.01009	0.0103073	429.152	429.151	-0.421	-0.982	C18 H25 N2 O10
B	2	-1000	218	0.0105245		429.152	429.151	-0.198	-0.461	C18 H25 N2 O10
B	1	-1000	478	0.0230767	0.0233423	443.09	443.092	1.82	4.107	C21 H19 N2 O7 S
B	2	-1000	489	0.0236078		443.09	443.092	1.568	3.54	C21 H19 N2 O7 S
B	1	-1000	118	0.00569677	0.00557607	445.148	445.146	-1.18	-2.651	C18 H25 N2 O11
B	2	-1000	113	0.00545538		445.147	445.146	-0.745	-1.675	C18 H25 N2 O11
B	1	-1000	132	0.00637266	0.00644507	447.029	447.032	2.488	5.565	C18 H11 N2 O12
B	2	-1000	135	0.00651749		447.029	447.032	3.213	7.187	C18 H11 N2 O12
B	1	-1000	124	0.00598643	0.00564849	455.015	455.011	-4.12	-9.054	C18 H15 O10 S2
B	2	-1000	110	0.00531055		455.014	455.011	-3.222	-7.082	C18 H15 O10 S2
B	1	28.26	444	0.0214353	0.0212422	471.053	471.053	-0.137	-0.292	C17 H15 N2 O14
B	2	-1000	436	0.0210491		471.053	471.053	-0.276	-0.587	C17 H15 N2 O14
B	1	-1000	105	0.00506916	0.00518985	483.006	483.006	0.293	0.607	C19 H15 O11 S2
B	2	-1000	110	0.00531055		483.006	483.006	-0.146	-0.303	C19 H15 O11 S2
B	1	-1000	141	0.00680715	0.00687957	483.046	483.043	-3.327	-6.887	C20 H19 O10 S2
B	2	-1000	144	0.00695199		483.046	483.043	-3.728	-7.717	C20 H19 O10 S2
B	1	-1000	125	0.00603471	0.00610713	487.028	487.028	-0.27	-0.554	C21 H15 N2 O8 S2
B	2	-1000	128	0.00617954		487.028	487.028	-0.26	-0.535	C21 H15 N2 O8 S2
B	1	-1000	122	0.00588988	0.00555193	491.042	491.047	4.496	9.156	C21 H15 O14
B	2	-1000	108	0.00521399		491.043	491.047	3.716	7.567	C21 H15 O14
B	1	26.8	836	0.0403602	0.0399981	493.035	493.037	2.277	4.618	C19 H13 N2 O14
B	2	26.29	821	0.039636		493.035	493.037	2.282	4.629	C19 H13 N2 O14
B	1	34.34	709	0.0342289	0.0336496	497.062	497.057	-4.325	-8.701	C20 H17 O15
B	2	32.53	685	0.0330702		497.062	497.057	-4.333	-8.717	C20 H17 O15
B	1	-1000	192	0.00926932	0.00917276	497.139	497.141	1.82	3.662	C21 H25 N2 O12
B	2	-1000	188	0.00907621		497.139	497.141	1.853	3.728	C21 H25 N2 O12
B	1	-1000	391	0.0188766	0.0186835	511.078	511.076	-1.359	-2.66	C18 H23 O15 S
B	2	-1000	383	0.0184904		511.077	511.076	-0.948	-1.854	C18 H23 O15 S
B	1	-1000	178	0.00859343	0.00813479	523.002	523.001	-1.339	-2.559	C21 H15 O12 S2
B	2	-1000	159	0.00767615		523.003	523.001	-1.503	-2.873	C21 H15 O12 S2
B	1	-1000	110	0.00531055	0.00516571	539.038	539.04	1.81	3.357	C24 H15 N2 O11 S
B	2	-1000	104	0.00502088		539.039	539.04	1.519	2.819	C24 H15 N2 O11 S
B	1	-1000	158	0.00762788	0.00724165	551.033	551.032	-0.543	-0.985	C23 H19 O12 S2
B	2	-1000	142	0.00685543		551.033	551.032	-0.813	-1.475	C23 H19 O12 S2
B	1	-1000	144	0.00695199	0.00678302	555.014	555.017	3.356	6.047	C24 H15 N2 O10 S2
B	2	-1000	137	0.00661404		555.014	555.017	3.326	5.992	C24 H15 N2 O10 S2
B	1	-1000	133	0.00642093	0.00654163	565.127	565.129	1.821	3.223	C28 H25 N2 O9 S
B	2	-1000	138	0.00666232		565.126	565.129	2.171	3.842	C28 H25 N2 O9 S
B	1	-1000	111	0.00535882	0.00545538	571.006	571.004	-2.85	-4.99	C21 H15 O17 S
B	2	-1000	115	0.00555193		571.007	571.004	-3.773	-6.607	C21 H15 O17 S
B	1	-1000	328	0.0158351	0.0157627	579.065	579.064	-1.204	-2.079	C25 H23 O12 S2
B	2	-1000	325	0.0156903		579.064	579.064	-0.433	-0.748	C25 H23 O12 S2
B	1	11.38	1156	0.055809	0.0545055	579.152	579.151	-1.132	-1.955	C30 H27 O12
B	2	16.01	1102	0.053202		579.152	579.151	-1.347	-2.326	C30 H27 O12
B	1	-1000	104	0.00502088	0.00516571	619.02	619.018	-1.608	-2.597	C21 H19 N2 O16 S2
B	2	-1000	110	0.00531055		619.019	619.018	-0.409	-0.661	C21 H19 N2 O16 S2
B	1	-1000	422	0.0203732	0.0192869	633.036	633.037	0.737	1.164	C26 H17 O19
B	2	-1000	377	0.0182007		633.037	633.037	0.223	0.352	C26 H17 O19
B	1	-1000	211	0.0101866	0.0100659	701.024	701.024	-0.263	-0.375	C25 H21 N2 O18 S2
B	2	-1000	206	0.0099452		701.023	701.024	0.622	0.888	C25 H21 N2 O18 S2
C	1	-1000	128	0.00675284	0.00688473	221.083	221.082	-0.927	-4.191	C12 H13 O4
C	2	-1000	133	0.00701662		221.083	221.082	-1.203	-5.444	C12 H13 O4
C	1	-1000	234	0.012345	0.0133738	225.112	225.113	1.587	7.05	C12 H17 O4
C	2	-1000	273	0.0144025		225.112	225.113	1.414	6.279	C12 H17 O4
C	1	-1000	211	0.0111316	0.00949618	241.073	241.072	-1.693	-7.022	C11 H13 O6
C	2	-1000	149	0.00786072		241.073	241.072	-1.502	-6.232	C11 H13 O6
C	1	-1000	218	0.0115009	0.0118702	287.057	287.056	-1.069	-3.723	C15 H11 O6
C	2	-1000	232	0.0122395		287.057	287.056	-1.245	-4.337	C15 H11 O6
C	1	-1000	140	0.00738591	0.00730678	289.014	289.014	-0.788	-2.725	C9 H9 N2 O7 S
C	2	-1000	137	0.00722764		289.012	289.014	1.713	5.927	C9 H9 N2 O7 S
C	1	7.49	18775	0.990504		289.073	289.072	-1.162	-4.02	C15 H13 O6
C	2	5.72	19135	1.0095		289.073	289.072	-1.222	-4.228	C15 H13 O6
C	1	-1000	144	0.00759694	0.00741229	295.157	295.155	-1.678	-5.686	C16 H23 O5
C	2	-1000	137	0.00722764		295.157	295.155	-1.507	-5.105	C16 H23 O5
C	1	-1000	216	0.0113954	0.0115801	303.052	303.054	2.41	7.952	C12 H15 O7 S
C	2	-1000	223	0.0117647		303.053	303.054	1.85	6.106	C12 H15 O7 S
C	1	-1000	171	0.00902137	0.00912688	305.068	305.067	-0.913	-2.991	C15 H13 O7
C	2	-1000	175	0.00923239		305.068	305.067	-1.135	-3.721	C15 H13 O7
C	1	-1000	171	0.00902137	0.00899499	307.116	307.119	2.986	9.723	C16 H19 O6
C	2	-1000	170	0.00896861		307.116	307.119	2.896	9.43	C16 H19 O6
C	1	-1000	147	0.00775521	0.00786072	309	309.001	1.022	3.308	C12 H9 N2 O4 S2
C	2	-1000	151	0.00796624		308.999	309.001	1.463	4.733	C12 H9 N2 O4 S2
C	1	-1000	279	0.0147191	0.0152466	311.055	311.056	1.118	3.595	C17 H11 O6
C	2	-1000	299	0.0157742		311.055	311.056	1.346	4.327	C17 H11 O6
C	1	-1000	110	0.00580322	0.00564495	315.07	315.072	1.661	5.273	C13 H15 O9
C	2	-1000	104	0.00548668		315.071	315.072	1.594	5.058	C13 H15 O9
C	1	-1000	391	0.0206278	0.0201266	327.047	327.047	-0.492	-1.505	C12 H11 N2 O9
C	2	-1000	372	0.0196254		327.047	327.047	-0.306	-0.935	C12 H11 N2 O9
C	1	12.14	2633	0.138908	0.140016	335.079	335.077	-1.279	-3.818	C16 H15 O8
C	2	14.2	2675	0.141124		335.079	335.077	-1.479	-4.415	C16 H15 O8
C	1	-1000	170	0.00896861	0.00854656	347.032	347.034	2.311	6.658	C15 H11 N2 O6 S
C	2	-1000	154	0.00812451		347.032	347.034	2.634	7.591	C15 H11 N2 O6 S
C	1	19.48	911	0.0480612	0.0461092	352.069	352.067	-1.337	-3.797	C15 H14 N O9
C	2	19.2	837	0.0441572		352.069	352.067	-1.506	-4.279	C15 H14 N O9
C	1	-1000	117	0.00617251	0.00580322	355.045	355.043	-2.463	-6.937	C14 H15 N2 O5 S2
C	2	-1000	103	0.00543392		355.046	355.043	-2.788	-7.852	C14 H15 N2 O5 S2
C	1	1.86	4637	0.244632	0.248378	357.061	357.062	1.007	2.821	C18 H13 O8
C	2	4.59	4779	0.252123		357.061	357.062	0.934	2.617	C18 H13 O8
C	1	23.79	672	0.0354524	0.0359272	361.165	361.166	0.902	2.497	C20 H25 O6
C	2	20.6	690	0.036402		361.165	361.166	0.814	2.254	C20 H25 O6
C	1	-1000	279	0.0147191	0.0143234	374.051	374.052	0.907	2.425	C17 H12 N O9
C	2	-1000	264	0.0139277		374.051	374.052	0.844	2.256	C17 H12 N O9
C	1	-1000	305	0.0160907	0.0156687	375.103	375.105	1.627	4.338	C14 H19 N2 O10
C	2	-1000	289	0.0152466		375.103	375.105	1.862	4.964	C14 H19 N2 O10
C	1	-1000	188	0.00991823	0.00981271	377.16	377.161	0.732	1.941	C20 H25 O7
C	2	-1000	184	0.0097072		377.16	377.161	0.916	2.429	C20 H25 O7
C	1	-1000	122	0.0064363	0.00691111	379.043	379.043	0.089	0.235	C16 H15 N2 O5 S2
C	2	-1000	140	0.00738591		379.043	379.043	-0.021	-0.056	C16 H15 N2 O5 S2
C	1	-1000	163	0.00859931	0.00812451	379.102	379.103	1.263	3.333	C18 H19 O9
C	2	-1000	145	0.0076497		379.101	379.103	2.644	6.974	C18 H19 O9
C	1	-1000	110	0.00580322	0.00614614	387.032	387.033	0.366	0.945	C14 H15 N2 O7 S2
C	2	-1000	123	0.00648905		387.03	387.033	2.75	7.106	C14 H15 N2 O7 S2
C	1	-1000	104	0.00548668	0.00569771	387.07	387.069	-1.013	-2.616	C15 H19 N2 O6 S2
C	2	-1000	112	0.00590873		387.069	387.069	-0.346	-0.893	C15 H19 N2 O6 S2
C	1	22.18	1584	0.0835663	0.0848061	403.066	403.067	0.934	2.317	C19 H15 O10
C	2	24	1631	0.0860459		403.066	403.067	1.008	2.5	C19 H15 O10
C	1	-1000	135	0.00712213	0.00730678	415.059	415.061	1.274	3.07	C19 H15 N2 O7 S
C	2	-1000	142	0.00749143		415.059	415.061	1.27	3.059	C19 H15 N2 O7 S
C	1	-1000	143	0.00754418	0.00680559	420.055	420.057	1.904	4.532	C18 H14 N O11
C	2	-1000	115	0.006067		420.055	420.057	1.935	4.606	C18 H14 N O11
C	1	23.02	1175	0.0619889	0.0625956	425.048	425.047	-0.627	-1.475	C16 H13 N2 O12
C	2	21.29	1198	0.0632023		425.048	425.047	-0.63	-1.481	C16 H13 N2 O12
C	1	21.51	789	0.0416249	0.0399631	429.075	429.079	3.861	8.998	C16 H17 N2 O12
C	2	23.64	726	0.0383012		429.075	429.079	3.845	8.962	C16 H17 N2 O12
C	1	-1000	314	0.0165655	0.0159852	429.152	429.151	-0.435	-1.015	C18 H25 N2 O10
C	2	-1000	292	0.0154049		429.152	429.151	-0.744	-1.734	C18 H25 N2 O10
C	1	-1000	135	0.00712213	0.00680559	447.029	447.032	2.628	5.879	C18 H11 N2 O12
C	2	-1000	123	0.00648905		447.03	447.032	1.927	4.31	C18 H11 N2 O12
C	1	-1000	150	0.00791348	0.00762332	483.046	483.043	-3.019	-6.25	C20 H19 O10 S2
C	2	-1000	139	0.00733316		483.045	483.043	-2.955	-6.117	C20 H19 O10 S2
C	1	-1000	134	0.00706937	0.00683197	487.026	487.027	0.404	0.83	C20 H11 N2 O13
C	2	-1000	125	0.00659457		487.028	487.027	-0.949	-1.948	C20 H11 N2 O13
C	1	-1000	156	0.00823002	0.0076497	491.044	491.047	2.798	5.699	C21 H15 O14
C	2	-1000	134	0.00706937		491.044	491.047	2.715	5.528	C21 H15 O14
C	1	26.23	715	0.0377209	0.0385123	493.035	493.037	2.019	4.095	C19 H13 N2 O14
C	2	26.19	745	0.0393036		493.035	493.037	1.908	3.87	C19 H13 N2 O14
C	1	33.43	756	0.0398839	0.0399894	497.062	497.057	-4.364	-8.779	C20 H17 O15
C	2	37.95	760	0.040095		497.062	497.057	-4.594	-9.242	C20 H17 O15
C	1	-1000	328	0.0173041	0.017436	511.078	511.076	-1.256	-2.457	C18 H23 O15 S
C	2	-1000	333	0.0175679		511.078	511.076	-1.247	-2.44	C18 H23 O15 S
C	1	-1000	101	0.00532841	0.00572408	515.017	515.014	-2.92	-5.669	C19 H15 O15 S
C	2	-1000	116	0.00611976		515.015	515.014	-1.141	-2.215	C19 H15 O15 S
C	1	-1000	180	0.00949618	0.00975996	523.002	523.001	-1.119	-2.14	C21 H15 O12 S2
C	2	-1000	190	0.0100237		523.001	523.001	-0.343	-0.655	C21 H15 O12 S2
C	1	-1000	127	0.00670008	0.00627803	527.184	527.188	4.286	8.13	C23 H31 N2 O12
C	2	-1000	111	0.00585597		527.184	527.188	4.272	8.104	C23 H31 N2 O12
C	1	-1000	167	0.00881034	0.0084938	551.034	551.032	-1.18	-2.142	C23 H19 O12 S2
C	2	-1000	155	0.00817726		551.033	551.032	-0.466	-0.845	C23 H19 O12 S2
C	1	-1000	151	0.00796624	0.00775521	555.014	555.017	3.307	5.958	C24 H15 N2 O10 S2
C	2	-1000	143	0.00754418		555.013	555.017	3.881	6.993	C24 H15 N2 O10 S2
C	1	-1000	359	0.0189396	0.0198101	561.023	561.027	4.371	7.791	C22 H13 N2 O16
C	2	32.6	392	0.0206806		561.023	561.027	4.51	8.04	C22 H13 N2 O16
C	1	39.16	783	0.0413084	0.0414666	565.049	565.047	-1.732	-3.065	C23 H17 O17
C	2	45.03	789	0.0416249		565.049	565.047	-2	-3.539	C23 H17 O17
C	1	-1000	221	0.0116592	0.0111316	565.127	565.129	2.103	3.722	C28 H25 N2 O9 S
C	2	-1000	201	0.0106041		565.127	565.129	1.717	3.039	C28 H25 N2 O9 S
C	1	-1000	285	0.0150356	0.0154049	579.065	579.066	1.064	1.838	C21 H23 O17 S
C	2	-1000	299	0.0157742		579.065	579.066	1.081	1.867	C21 H23 O17 S
C	1	23.37	977	0.0515431	0.0528093	579.152	579.151	-1.23	-2.124	C30 H27 O12
C	2	19.42	1025	0.0540754		579.152	579.151	-1.185	-2.047	C30 H27 O12
C	1	-1000	140	0.00738591	0.00672646	583.257	583.255	-1.931	-3.311	C32 H39 O10
C	2	-1000	115	0.006067		583.256	583.255	-1.138	-1.951	C32 H39 O10
C	1	-1000	116	0.00611976	0.00611976	619.021	619.018	-2.602	-4.203	C21 H19 N2 O16 S2
C	2	-1000	116	0.00611976		619.018	619.018	0.045	0.073	C21 H19 N2 O16 S2
C	1	-1000	234	0.012345	0.0125297	629.009	629.009	-0.219	-0.349	C23 H17 O19 S
C	2	-1000	241	0.0127143		629.01	629.009	-0.485	-0.772	C23 H17 O19 S
C	1	47.87	451	0.0237932	0.0236877	633.036	633.037	0.611	0.965	C26 H17 O19
C	2	47.53	447	0.0235822		633.037	633.037	0.304	0.48	C26 H17 O19
C	1	-1000	146	0.00770245	0.00735954	633.113	633.113	-0.134	-0.212	C25 H29 O17 S
C	2	-1000	133	0.00701662		633.114	633.113	-1.149	-1.814	C25 H29 O17 S
C	1	-1000	166	0.00875758	0.00881034	647.051	647.053	1.237	1.912	C27 H19 O19
C	2	-1000	168	0.0088631		647.051	647.053	1.207	1.866	C27 H19 O19
C	1	-1000	256	0.0135057	0.0134265	701.024	701.024	-0.608	-0.867	C25 H21 N2 O18 S2
C	2	-1000	253	0.0133474		701.023	701.024	0.17	0.242	C25 H21 N2 O18 S2

## Sheet: Cu_F1
Triplicat	Réplicat	mSigma	Observed Intens	Intensité moyenne	Intensité relative	Observed m/z	calc, m/z	err mDa	err ppm	sum formula
A	1	-1000	115	0.0188622	0.0173533	287.057	287.059	2.146	7.476	C12 H15 O6 S
A	2	-1000	135		0.0203712	287.058	287.059	1.291	4.497	C12 H15 O6 S
A	1	4.28	6696		1.01041	289.073	289.072	-1.379	-4.769	C15 H13 O6
A	2	6.7	6558		0.989588	289.073	289.072	-1.38	-4.775	C15 H13 O6
A	1	-1000	221	0.0328957	0.0333484	295.156	295.155	-1.349	-4.571	C16 H23 O5
A	2	-1000	215		0.032443	295.156	295.155	-1.315	-4.454	C16 H23 O5
A	1	-1000	135	0.0201449	0.0203712	303.053	303.054	0.9	2.969	C12 H15 O7 S
A	2	-1000	132		0.0199185	303.053	303.054	0.923	3.047	C12 H15 O7 S
A	1	-1000	209	0.0325185	0.0315376	305.068	305.067	-1.3	-4.263	C15 H13 O7
A	2	-1000	222		0.0334993	305.068	305.067	-1.59	-5.211	C15 H13 O7
A	1	-1000	171	0.0252754	0.0258035	327.048	327.048	0.045	0.139	C13 H15 N2 O4 S2
A	2	-1000	164		0.0247472	327.048	327.048	-0.214	-0.654	C13 H15 N2 O4 S2
A	1	21.11	890	0.127433	0.134299	335.079	335.077	-1.632	-4.87	C16 H15 O8
A	2	23.95	799		0.120567	335.079	335.077	-1.557	-4.646	C16 H15 O8
A	1	-1000	100	0.0151652	0.0150898	339.06	339.062	2.733	8.061	C17 H11 N2 O6
A	2	-1000	101		0.0152407	339.059	339.062	3.316	9.781	C17 H11 N2 O6
A	1	-1000	360	0.053946	0.0543232	352.069	352.067	-1.716	-4.875	C15 H14 N O9
A	2	-1000	355		0.0535687	352.069	352.067	-1.534	-4.357	C15 H14 N O9
A	1	20.48	1286	0.197525	0.194055	357.061	357.062	0.775	2.17	C18 H13 O8
A	2	20.85	1332		0.200996	357.061	357.062	0.812	2.275	C18 H13 O8
A	1	-1000	104	0.0167497	0.0156934	374.052	374.052	0.174	0.465	C17 H12 N O9
A	2	-1000	118		0.0178059	374.052	374.052	0.225	0.602	C17 H12 N O9
A	1	-1000	203	0.0301796	0.0306323	375.103	375.105	1.75	4.667	C14 H19 N2 O10
A	2	-1000	197		0.0297269	375.102	375.105	2.148	5.726	C14 H19 N2 O10
A	1	-1000	149	0.0211257	0.0224838	379.104	379.103	-0.919	-2.424	C18 H19 O9
A	2	-1000	131		0.0197676	379.104	379.103	-0.371	-0.98	C18 H19 O9
A	1	-1000	413	0.0619436	0.0623208	403.067	403.067	0.49	1.216	C19 H15 O10
A	2	-1000	408		0.0615663	403.066	403.067	0.821	2.037	C19 H15 O10
A	1	-1000	110	0.0165988	0.0165988	407.047	407.048	0.861	2.116	C15 H19 O9 S2
A	2	-1000	110		0.0165988	407.046	407.048	1.59	3.905	C15 H19 O9 S2
A	1	-1000	326	0.0513807	0.0491927	425.048	425.048	-0.08	-0.189	C17 H17 N2 O7 S2
A	2	-1000	355		0.0535687	425.048	425.048	-0.121	-0.284	C17 H17 N2 O7 S2
A	1	-1000	174	0.0266335	0.0262562	443.09	443.092	1.812	4.089	C21 H19 N2 O7 S
A	2	-1000	179		0.0270107	443.09	443.092	1.352	3.052	C21 H19 N2 O7 S
A	1	-1000	168	0.0253508	0.0253508	493.035	493.037	1.788	3.627	C19 H13 N2 O14
A	2	-1000	168		0.0253508	493.036	493.037	1.62	3.285	C19 H13 N2 O14
A	1	-1000	126	0.019164	0.0190131	511.078	511.076	-2.123	-4.153	C18 H23 O15 S
A	2	-1000	128		0.0193149	511.078	511.076	-1.828	-3.577	C18 H23 O15 S
B	1	-1000	115	0.0175917	0.0165147	211.098	211.098	-0.077	-0.366	C11 H15 O4
B	2	-1000	130		0.0186688	211.098	211.098	-0.003	-0.015	C11 H15 O4
B	1	-1000	137	0.0199612	0.019674	287.057	287.059	2.648	9.226	C12 H15 O6 S
B	2	-1000	141		0.0202484	287.057	287.059	2.289	7.974	C12 H15 O6 S
B	1	2.3	7242		1.03999	289.072	289.072	-0.471	-1.63	C15 H13 O6
B	2	1.84	6685		0.960006	289.072	289.072	-0.464	-1.604	C15 H13 O6
B	1	-1000	185	0.0254901	0.0265671	295.156	295.155	-1.037	-3.512	C16 H23 O5
B	2	-1000	170		0.024413	295.155	295.155	-0.357	-1.209	C16 H23 O5
B	1	-1000	159	0.0203202	0.0228333	303.051	303.054	2.975	9.818	C12 H15 O7 S
B	2	-1000	124		0.0178071	303.052	303.054	2.834	9.352	C12 H15 O7 S
B	1	-1000	248	0.0367631	0.0356143	305.067	305.067	0	0	C15 H13 O7
B	2	-1000	264		0.037912	305.067	305.067	-0.237	-0.777	C15 H13 O7
B	1	-1000	151	0.0221871	0.0216845	327.046	327.047	0.51	1.559	C12 H11 N2 O9
B	2	-1000	158		0.0226897	327.047	327.047	0.382	1.168	C12 H11 N2 O9
B	1	19.52	679	0.0986573	0.0975084	335.078	335.077	-0.341	-1.019	C16 H15 O8
B	2	18.92	695		0.0998061	335.078	335.077	-0.718	-2.142	C16 H15 O8
B	1	-1000	274	0.0399943	0.039348	352.068	352.067	-0.323	-0.917	C15 H14 N O9
B	2	-1000	283		0.0406405	352.068	352.067	-0.534	-1.517	C15 H14 N O9
B	1	21.49	1473	0.205716	0.211532	357.059	357.062	2.099	5.877	C18 H13 O8
B	2	20.83	1392		0.199899	357.06	357.062	1.9	5.322	C18 H13 O8
B	1	-1000	106	0.0152222	0.0152222	374.051	374.052	0.991	2.649	C17 H12 N O9
B	2	-1000	106		0.0152222	374.051	374.052	1.124	3.004	C17 H12 N O9
B	1	-1000	124	0.0173763	0.0178071	375.102	375.105	2.788	7.431	C14 H19 N2 O10
B	2	-1000	118		0.0169455	375.102	375.105	2.872	7.656	C14 H19 N2 O10
B	1	-1000	327	0.0473182	0.0469591	403.065	403.064	-1.079	-2.678	C15 H19 N2 O7 S2
B	2	-1000	332		0.0476772	403.065	403.064	-1.146	-2.844	C15 H19 N2 O7 S2
B	1	-1000	139	0.020033	0.0199612	407.045	407.044	-1.138	-2.796	C18 H15 O9 S
B	2	-1000	140		0.0201048	407.045	407.044	-0.419	-1.031	C18 H15 O9 S
B	1	-1000	352	0.0478926	0.0505493	425.047	425.047	0.682	1.604	C16 H13 N2 O12
B	2	-1000	315		0.0452359	425.047	425.047	0.41	0.964	C16 H13 N2 O12
B	1	-1000	125	0.0167301	0.0179507	443.089	443.092	2.596	5.859	C21 H19 N2 O7 S
B	2	-1000	108		0.0155094	443.088	443.092	3.877	8.75	C21 H19 N2 O7 S
B	1	-1000	134	0.0187406	0.0192432	475.032	475.034	1.729	3.641	C21 H15 O11 S
B	2	-1000	127		0.018238	475.032	475.034	2.196	4.622	C21 H15 O11 S
B	1	-1000	183	0.0268543	0.0262799	493.033	493.037	4.222	8.564	C19 H13 N2 O14
B	2	-1000	191		0.0274287	493.034	493.037	3.591	7.284	C19 H13 N2 O14
C	1	4.23	6986		0.989939	289.071	289.072	0.265	0.917	C15 H13 O6
C	2	1.27	7128		1.01006	289.072	289.072	0.206	0.714	C15 H13 O6
C	1	-1000	174	0.0246564	0.0246564	295.155	295.155	0.273	0.925	C16 H23 O5
C	2	-1000	174		0.0246564	295.155	295.155	0.009	0.032	C16 H23 O5
C	1	-1000	151	0.0232393	0.0213972	305.066	305.067	0.373	1.223	C15 H13 O7
C	2	-1000	177		0.0250815	305.066	305.067	0.583	1.912	C15 H13 O7
C	1	-1000	148	0.0196259	0.0209721	327.046	327.047	1.408	4.305	C12 H11 N2 O9
C	2	-1000	129		0.0182797	327.046	327.047	1.426	4.361	C12 H11 N2 O9
C	1	21.56	1071	0.152614	0.151764	335.077	335.077	0.374	1.117	C16 H15 O8
C	2	19.74	1083		0.153465	335.077	335.077	0.291	0.867	C16 H15 O8
C	1	-1000	130	0.0175712	0.0184214	339.057	339.054	-3.087	-9.104	C15 H15 O7 S
C	2	-1000	118		0.016721	339.058	339.054	-3.153	-9.298	C15 H15 O7 S
C	1	-1000	238	0.0350007	0.0337254	352.067	352.067	0.371	1.053	C15 H14 N O9
C	2	-1000	256		0.036276	352.067	352.067	0.326	0.925	C15 H14 N O9
C	1	23.74	1369	0.198172	0.193992	357.059	357.058	-0.991	-2.774	C13 H13 N2 O10
C	2	23.75	1428		0.202352	357.059	357.058	-0.986	-2.761	C13 H13 N2 O10
C	1	-1000	351	0.0385433	0.0497378	377.067	377.067	-0.204	-0.541	C21 H13 O7
C	2	-1000	193		0.0273487	377.068	377.067	-1.005	-2.666	C21 H13 O7
C	1	-1000	457	0.0652544	0.0647584	403.064	403.064	-0.084	-0.209	C15 H19 N2 O7 S2
C	2	-1000	464		0.0657503	403.064	403.064	-0.354	-0.877	C15 H19 N2 O7 S2
C	1	-1000	147	0.0209721	0.0208304	407.044	407.044	0.397	0.975	C18 H15 O9 S
C	2	-1000	149		0.0211138	407.044	407.044	0.279	0.686	C18 H15 O9 S
C	1	-1000	315	0.0455576	0.0446365	425.046	425.045	-0.856	-2.013	C20 H13 N2 O7 S
C	2	-1000	328		0.0464787	425.046	425.045	-0.934	-2.198	C20 H13 N2 O7 S
C	1	-1000	111	0.0151623	0.0157291	443.088	443.092	3.766	8.499	C21 H19 N2 O7 S
C	2	-1000	103		0.0145954	443.088	443.092	3.864	8.721	C21 H19 N2 O7 S
C	1	-1000	331	0.038189	0.0469038	445.053	445.053	0.269	0.605	C20 H17 N2 O6 S2
C	2	-1000	208		0.0294743	445.054	445.053	-0.634	-1.424	C20 H17 N2 O6 S2
C	1	-1000	144	0.0192008	0.0204053	475.031	475.03	-0.883	-1.859	C16 H15 N2 O13 S
C	2	-1000	127		0.0179963	475.031	475.03	-1.213	-2.554	C16 H15 N2 O13 S
C	1	-1000	169	0.0247981	0.0239479	493.033	493.037	4.562	9.252	C19 H13 N2 O14
C	2	-1000	181		0.0256483	493.033	493.037	3.874	7.858	C19 H13 N2 O14
C	1	-1000	316	0.0354967	0.0447782	513.04	513.042	1.936	3.773	C22 H13 N2 O13
C	2	-1000	185		0.0262151	513.041	513.042	1.674	3.262	C22 H13 N2 O13
C	1	-1000	212	0.0252232	0.0300411	581.028	581.028	0.131	0.225	C20 H21 O16 S2
C	2	-1000	144		0.0204053	581.028	581.028	0.063	0.109	C20 H21 O16 S2

## Sheet: Cu_F2
Triplicat	Réplicat	mSigma	Observed Intens	Intensité moyenne	Intensité relative	Observed m/z	calc, m/z	err mDa	err ppm	sum formula
A	1	8.75	6165		0.993714	289.073	289.072	-1.234	-4.269	C15 H13 O6
A	2	9.47	6243		1.00629	289.073	289.072	-1.437	-4.97	C15 H13 O6
A	1	-1000	161	0.0252257	0.025951	295.156	295.155	-1.296	-4.392	C16 H23 O5
A	2	-1000	152		0.0245003	295.157	295.155	-1.825	-6.182	C16 H23 O5
A	1	-1000	137	0.0214378	0.0220825	303.052	303.054	1.947	6.424	C12 H15 O7 S
A	2	-1000	129		0.020793	303.053	303.054	1.487	4.906	C12 H15 O7 S
A	1	-1000	181	0.0294971	0.0291747	305.068	305.067	-1.311	-4.298	C15 H13 O7
A	2	-1000	185		0.0298195	305.068	305.067	-1.232	-4.04	C15 H13 O7
A	1	-1000	128	0.0189394	0.0206319	327.048	327.048	-0.203	-0.621	C13 H15 N2 O4 S2
A	2	-1000	107		0.0172469	327.048	327.048	-0.358	-1.094	C13 H15 N2 O4 S2
A	1	25.23	873	0.141199	0.140716	335.079	335.077	-1.564	-4.668	C16 H15 O8
A	2	23.64	879		0.141683	335.079	335.077	-1.585	-4.731	C16 H15 O8
A	1	-1000	275	0.0452128	0.0443262	352.069	352.067	-1.621	-4.603	C15 H14 N O9
A	2	-1000	286		0.0460993	352.069	352.067	-1.474	-4.185	C15 H14 N O9
A	1	20.66	1331	0.219536	0.214539	357.061	357.062	0.919	2.574	C18 H13 O8
A	2	21.7	1393		0.224533	357.061	357.062	0.775	2.169	C18 H13 O8
A	1	-1000	114	0.0184558	0.0183752	375.102	375.105	2.027	5.403	C14 H19 N2 O10
A	2	-1000	115		0.0185364	375.103	375.105	1.325	3.531	C14 H19 N2 O10
A	1	-1000	420	0.0716473	0.0676983	403.066	403.067	0.578	1.433	C19 H15 O10
A	2	-1000	469		0.0755964	403.066	403.067	0.706	1.752	C19 H15 O10
A	1	-1000	323	0.0544004	0.0520632	425.048	425.048	0.327	0.769	C17 H17 N2 O7 S2
A	2	-1000	352		0.0567376	425.048	425.048	0.117	0.275	C17 H17 N2 O7 S2
A	1	-1000	119	0.0204707	0.0191812	429.075	429.076	1.155	2.692	C20 H17 N2 O7 S
A	2	-1000	135		0.0217602	429.075	429.076	1.475	3.437	C20 H17 N2 O7 S
A	1	-1000	118	0.0198259	0.01902	443.091	443.092	1.134	2.56	C21 H19 N2 O7 S
A	2	-1000	128		0.0206319	443.091	443.092	1.035	2.335	C21 H19 N2 O7 S
A	1	-1000	179	0.028127	0.0288524	493.035	493.037	2.355	4.776	C19 H13 N2 O14
A	2	-1000	170		0.0274017	493.035	493.037	1.937	3.929	C19 H13 N2 O14
A	1	-1000	104	0.0176499	0.0167634	497.062	497.066	3.586	7.215	C23 H17 N2 O9 S
A	2	-1000	115		0.0185364	497.062	497.066	4.154	8.357	C23 H17 N2 O9 S
A	1	-1000	114	0.0192618	0.0183752	565.049	565.05	1.006	1.78	C20 H21 O17 S
A	2	-1000	125		0.0201483	565.049	565.05	1.188	2.103	C20 H21 O17 S
B	1	-1000	103	0.0200295	0.0190142	259.022	259.022	-0.289	-1.115	C9 H11 N2 O3 S2
B	2	-1000	114		0.0210449	259.022	259.022	-0.299	-1.156	C9 H11 N2 O3 S2
B	1	4.25	5396		0.996123	289.072	289.072	0.024	0.082	C15 H13 O6
B	2	2.37	5438		1.00388	289.072	289.072	0.117	0.404	C15 H13 O6
B	1	-1000	161	0.031475	0.0297212	293.057	293.06	2.732	9.322	C13 H13 N2 O4 S
B	2	-1000	180		0.0332287	293.058	293.06	1.701	5.804	C13 H13 N2 O4 S
B	1	-1000	211	0.0391361	0.0389514	295.155	295.155	0.004	0.012	C16 H23 O5
B	2	-1000	213		0.0393207	295.155	295.155	0.036	0.121	C16 H23 O5
B	1	-1000	112	0.0197526	0.0206757	303.052	303.054	2.829	9.336	C12 H15 O7 S
B	2	-1000	102		0.0188296	303.052	303.054	2.554	8.429	C12 H15 O7 S
B	1	-1000	173	0.0324903	0.0319365	305.067	305.067	0.008	0.026	C15 H13 O7
B	2	-1000	179		0.0330441	305.066	305.067	0.186	0.61	C15 H13 O7
B	1	-1000	129	0.0225217	0.0238139	327.046	327.047	0.993	3.037	C12 H11 N2 O9
B	2	-1000	115		0.0212295	327.046	327.047	0.937	2.866	C12 H11 N2 O9
B	1	19.04	776	0.151191	0.143253	335.077	335.077	0.299	0.893	C16 H15 O8
B	2	19.51	862		0.159129	335.077	335.077	-0.007	-0.022	C16 H15 O8
B	1	-1000	176	0.0334133	0.0324903	346.056	346.057	0.861	2.489	C16 H12 N O8
B	2	-1000	186		0.0343363	346.056	346.057	1.172	3.387	C16 H12 N O8
B	1	-1000	109	0.0208603	0.0201218	349.024	349.023	-0.512	-1.468	C12 H13 O10 S
B	2	-1000	117		0.0215987	349.024	349.023	-0.687	-1.967	C12 H13 O10 S
B	1	-1000	217	0.0420897	0.0400591	352.068	352.067	-0.113	-0.32	C15 H14 N O9
B	2	-1000	239		0.0441204	352.067	352.067	0.144	0.41	C15 H14 N O9
B	1	32.42	814	0.153867	0.150268	357.059	357.058	-1.61	-4.508	C13 H13 N2 O10
B	2	25.82	853		0.157467	357.059	357.058	-1.558	-4.364	C13 H13 N2 O10
B	1	-1000	108	0.0213218	0.0199372	362.05	362.052	1.366	3.773	C16 H12 N O9
B	2	-1000	123		0.0227063	362.05	362.052	1.708	4.719	C16 H12 N O9
B	1	-1000	130	0.0234447	0.0239985	375.101	375.105	3.591	9.574	C14 H19 N2 O10
B	2	-1000	124		0.0228909	375.101	375.105	3.508	9.351	C14 H19 N2 O10
B	1	-1000	667	0.122577	0.123131	377.067	377.067	-0.04	-0.107	C21 H13 O7
B	2	-1000	661		0.122023	377.067	377.067	0.052	0.137	C21 H13 O7
B	1	-1000	107	0.0213218	0.0197526	383.027	383.026	-0.313	-0.816	C16 H15 O7 S2
B	2	-1000	124		0.0228909	383.027	383.026	-0.385	-1.006	C16 H15 O7 S2
B	1	-1000	144	0.0295366	0.026583	387.048	387.047	-0.928	-2.398	C17 H11 N2 O9
B	2	-1000	176		0.0324903	387.048	387.047	-0.675	-1.743	C17 H11 N2 O9
B	1	-1000	272	0.0520583	0.0502123	403.064	403.064	-0.26	-0.646	C15 H19 N2 O7 S2
B	2	-1000	292		0.0539044	403.063	403.064	0.425	1.053	C15 H19 N2 O7 S2
B	1	-1000	141	0.0251061	0.0260292	417.012	417.011	-0.745	-1.785	C19 H13 O7 S2
B	2	-1000	131		0.0241831	417.011	417.011	-0.476	-1.142	C19 H13 O7 S2
B	1	-1000	217	0.0408898	0.0400591	425.046	425.045	-1.002	-2.357	C20 H13 N2 O7 S
B	2	-1000	226		0.0417205	425.046	425.045	-0.904	-2.126	C20 H13 N2 O7 S
B	1	-1000	148	0.0278752	0.0273214	429.037	429.04	2.741	6.388	C19 H13 N2 O8 S
B	2	-1000	154		0.028429	429.037	429.04	3.186	7.427	C19 H13 N2 O8 S
B	1	-1000	120	0.0212295	0.0221525	443.089	443.092	3.043	6.867	C21 H19 N2 O7 S
B	2	-1000	110		0.0203064	443.088	443.092	3.997	9.021	C21 H19 N2 O7 S
B	1	45.05	713	0.1319	0.131623	445.054	445.052	-1.044	-2.346	C19 H13 N2 O11
B	2	-1000	716		0.132176	445.054	445.052	-1.255	-2.819	C19 H13 N2 O11
B	1	-1000	128	0.0259369	0.0236293	451.015	451.015	0.731	1.62	C18 H11 O14
B	2	-1000	153		0.0282444	451.014	451.015	1.335	2.961	C18 H11 O14
B	1	-1000	117	0.0217833	0.0215987	484.999	485.001	1.433	2.954	C22 H13 O9 S2
B	2	-1000	119		0.0219679	484.999	485.001	1.6	3.299	C22 H13 O9 S2
B	1	-1000	571	0.103286	0.105409	513.041	513.042	1.411	2.751	C22 H13 N2 O13
B	2	-1000	548		0.101163	513.04	513.042	1.953	3.806	C22 H13 N2 O13
B	1	-1000	134	0.0246446	0.0247369	519.001	519.002	1.314	2.531	C17 H15 N2 O13 S2
B	2	-1000	133		0.0245523	519.001	519.002	1.534	2.956	C17 H15 N2 O13 S2
B	1	-1000	400	0.0710725	0.0738416	581.028	581.028	-0.064	-0.11	C20 H21 O16 S2
B	2	-1000	370		0.0683035	581.028	581.028	-0.201	-0.346	C20 H21 O16 S2
C	1	1.45	8268		0.989469	289.071	289.072	0.646	2.234	C15 H13 O6
C	2	1.35	8444		1.01053	289.071	289.072	0.659	2.281	C15 H13 O6
C	1	18.1	1084	0.128291	0.129727	335.076	335.077	0.847	2.527	C16 H15 O8
C	2	18.9	1060		0.126855	335.076	335.077	0.748	2.231	C16 H15 O8
C	1	23.23	1692	0.206798	0.202489	357.058	357.058	-0.729	-2.042	C13 H13 N2 O10
C	2	23.58	1764		0.211106	357.058	357.058	-0.591	-1.656	C13 H13 N2 O10

## Sheet: Cu_F3
Triplicat	Réplicat	mSigma	Observed Intens	Intensité moyenne	Intensité relative	Observed m/z	calc, m/z	err mDa	err ppm	sum formula
A	1	-1000	197	0.0182693	0.0175564	211.098	211.098	-0.493	-2.336	C11 H15 O4
A	2	-1000	213		0.0189823	211.098	211.098	-0.527	-2.494	C11 H15 O4
A	1	-1000	155	0.0136797	0.0138134	225.112	225.113	1.464	6.504	C12 H17 O4
A	2	-1000	152		0.013546	225.112	225.113	1.171	5.202	C12 H17 O4
A	1	-1000	126	0.0106497	0.0112289	287.057	287.059	2.262	7.881	C12 H15 O6 S
A	2	-1000	113		0.0100704	287.058	287.059	1.95	6.794	C12 H15 O6 S
A	1	4.49	10804		0.962838	289.073	289.072	-1.256	-4.343	C15 H13 O6
A	2	5.67	11638		1.03716	289.073	289.072	-1.23	-4.255	C15 H13 O6
A	1	-1000	140	0.012031	0.0124766	303.053	303.054	1.509	4.98	C12 H15 O7 S
A	2	-1000	130		0.0115854	303.052	303.054	2.265	7.472	C12 H15 O7 S
A	1	-1000	136	0.0122984	0.0121201	305.068	305.067	-1.303	-4.273	C15 H13 O7
A	2	-1000	140		0.0124766	305.067	305.067	-0.806	-2.642	C15 H13 O7
A	1	-1000	150	0.0139471	0.0133678	311.054	311.056	1.642	5.277	C17 H11 O6
A	2	-1000	163		0.0145263	311.055	311.056	1.02	3.281	C17 H11 O6
A	1	-1000	288	0.0253542	0.0256662	327.047	327.048	0.57	1.742	C13 H15 N2 O4 S2
A	2	-1000	281		0.0250423	327.048	327.048	0.207	0.633	C13 H15 N2 O4 S2
A	1	18.34	1449	0.134213	0.129133	335.079	335.077	-1.457	-4.348	C16 H15 O8
A	2	19.12	1563		0.139292	335.079	335.077	-1.44	-4.298	C16 H15 O8
A	1	-1000	109	0.00953569	0.00971393	347.032	347.034	2.47	7.117	C15 H11 N2 O6 S
A	2	-1000	105		0.00935745	347.032	347.034	2.179	6.278	C15 H11 N2 O6 S
A	1	19.38	955	0.092817	0.0851083	352.069	352.067	-1.689	-4.797	C15 H14 N O9
A	2	18.63	1128		0.100526	352.069	352.067	-1.518	-4.312	C15 H14 N O9
A	1	23.67	2315	0.218474	0.20631	357.061	357.062	0.867	2.427	C18 H13 O8
A	2	11.81	2588		0.230639	357.061	357.062	0.891	2.496	C18 H13 O8
A	1	-1000	276	0.0261118	0.0245967	361.086	361.089	2.995	8.293	C13 H17 N2 O10
A	2	-1000	310		0.0276268	361.086	361.089	3.348	9.272	C13 H17 N2 O10
A	1	-1000	129	0.0121201	0.0114963	361.165	361.166	0.359	0.995	C20 H25 O6
A	2	-1000	143		0.012744	361.165	361.166	1.094	3.03	C20 H25 O6
A	1	-1000	119	0.0110953	0.0106051	363.144	363.145	1.134	3.123	C19 H23 O7
A	2	-1000	130		0.0115854	363.144	363.145	0.608	1.674	C19 H23 O7
A	1	-1000	245	0.0234382	0.0218341	374.051	374.052	0.5	1.338	C17 H12 N O9
A	2	-1000	281		0.0250423	374.051	374.052	0.803	2.147	C17 H12 N O9
A	1	-1000	336	0.0317262	0.0299439	375.103	375.105	1.252	3.337	C14 H19 N2 O10
A	2	-1000	376		0.0335086	375.103	375.105	1.55	4.132	C14 H19 N2 O10
A	1	-1000	126	0.0119419	0.0112289	377.16	377.161	0.74	1.961	C20 H25 O7
A	2	-1000	142		0.0126548	377.159	377.161	1.18	3.129	C20 H25 O7
A	1	-1000	106	0.00998129	0.00944657	401.053	401.055	1.824	4.549	C16 H17 O10 S
A	2	-1000	118		0.010516	401.054	401.055	0.663	1.653	C16 H17 O10 S
A	1	21.11	794	0.0765975	0.0707602	403.066	403.067	0.662	1.643	C19 H15 O10
A	2	21.05	925		0.0824347	403.066	403.067	0.774	1.92	C19 H15 O10
A	1	-1000	103	0.0101595	0.00917922	420.056	420.057	0.857	2.039	C18 H14 N O11
A	2	-1000	125		0.0111398	420.056	420.057	1.248	2.972	C18 H14 N O11
A	1	20.99	618	0.0583281	0.0550753	425.048	425.047	-0.674	-1.585	C16 H13 N2 O12
A	2	21.29	691		0.061581	425.048	425.047	-0.694	-1.633	C16 H13 N2 O12
A	1	-1000	421	0.0382764	0.0375189	429.075	429.076	1.588	3.701	C20 H17 N2 O7 S
A	2	-1000	438		0.039034	429.075	429.076	1.157	2.697	C20 H17 N2 O7 S
A	1	-1000	205	0.0192942	0.0182693	455.103	455.102	-1.504	-3.305	C20 H23 O10 S
A	2	-1000	228		0.020319	455.104	455.102	-1.837	-4.038	C20 H23 O10 S
A	1	-1000	201	0.0184921	0.0179128	471.054	471.053	-0.734	-1.559	C17 H15 N2 O14
A	2	-1000	214		0.0190714	471.053	471.053	0.113	0.239	C17 H15 N2 O14
A	1	-1000	106	0.0093129	0.00944657	483.046	483.043	-3.134	-6.488	C20 H19 O10 S2
A	2	-1000	103		0.00917922	483.046	483.043	-3.856	-7.983	C20 H19 O10 S2
A	1	-1000	398	0.0378754	0.0354692	497.062	497.066	3.903	7.852	C23 H17 N2 O9 S
A	2	-1000	452		0.0402816	497.062	497.066	3.945	7.937	C23 H17 N2 O9 S
A	1	-1000	308	0.0294983	0.0274485	511.078	511.076	-1.286	-2.516	C18 H23 O15 S
A	2	-1000	354		0.031548	511.078	511.076	-1.228	-2.402	C18 H23 O15 S
A	1	-1000	132	0.012031	0.0117637	523.002	523.001	-1.141	-2.182	C21 H15 O12 S2
A	2	-1000	138		0.0122984	523.002	523.001	-1.257	-2.403	C21 H15 O12 S2
A	1	-1000	114	0.0102041	0.0101595	523.09	523.092	1.639	3.133	C23 H23 O12 S
A	2	-1000	115		0.0102486	523.091	523.092	0.544	1.04	C23 H23 O12 S
A	1	-1000	108	0.0104714	0.00962481	551.033	551.032	-0.165	-0.3	C23 H19 O12 S2
A	2	-1000	127		0.0113181	551.034	551.032	-2.039	-3.7	C23 H19 O12 S2
A	1	-1000	177	0.0167989	0.015774	561.022	561.019	-2.897	-5.165	C20 H17 O17 S
A	2	-1000	200		0.0178237	561.022	561.019	-2.938	-5.237	C20 H17 O17 S
A	1	-1000	144	0.0136351	0.0128331	577.136	577.135	-0.591	-1.024	C30 H25 O12
A	2	-1000	162		0.0144372	577.136	577.135	-0.889	-1.54	C30 H25 O12
A	1	47.71	270	0.0274485	0.024062	579.152	579.151	-1.329	-2.295	C30 H27 O12
A	2	39.75	346		0.030835	579.152	579.151	-1.306	-2.255	C30 H27 O12
A	1	-1000	112	0.0110507	0.00998129	629.009	629.009	0.03	0.048	C23 H17 O19 S
A	2	-1000	136		0.0121201	629.009	629.009	0.279	0.444	C23 H17 O19 S
A	1	-1000	142	0.0135015	0.0126548	647.053	647.053	-0.353	-0.546	C27 H19 O19
A	2	-1000	161		0.0143481	647.052	647.053	0.738	1.14	C27 H19 O19
A	1	-1000	131	0.0119865	0.0116745	701.024	701.024	-0.803	-1.146	C25 H21 N2 O18 S2
A	2	-1000	138		0.0122984	701.024	701.024	-0.144	-0.206	C25 H21 N2 O18 S2
B	1	-1000	234	0.0165424	0.0172809	211.097	211.098	0.841	3.986	C11 H15 O4
B	2	-1000	214		0.0158039	211.097	211.098	0.604	2.862	C11 H15 O4
B	1	-1000	114	0.0081604	0.00841888	227.091	227.092	1.474	6.492	C11 H15 O5
B	2	-1000	107		0.00790193	227.091	227.092	1.148	5.057	C11 H15 O5
B	1	-1000	195	0.0131453	0.0144007	241.073	241.072	-1.431	-5.938	C11 H13 O6
B	2	-1000	161		0.0118898	241.072	241.072	-0.609	-2.528	C11 H13 O6
B	1	2.99	13539		0.999852	289.071	289.072	0.532	1.841	C15 H13 O6
B	2	1.99	13543		1.00015	289.071	289.072	0.612	2.118	C15 H13 O6
B	1	-1000	134	0.0105974	0.00989587	303.05	303.048	-2.103	-6.938	C11 H15 N2 O4 S2
B	2	-1000	153		0.011299	303.051	303.048	-2.84	-9.371	C11 H15 N2 O4 S2
B	1	-1000	148	0.0108928	0.0109298	305.066	305.067	0.797	2.614	C15 H13 O7
B	2	-1000	147		0.0108559	305.066	305.067	1.098	3.599	C15 H13 O7
B	1	-1000	201	0.0144746	0.0148438	311.053	311.052	-0.766	-2.464	C12 H11 N2 O8
B	2	-1000	191		0.0141053	311.054	311.052	-1.735	-5.579	C12 H11 N2 O8
B	1	-1000	395	0.029023	0.0291707	327.045	327.047	1.617	4.944	C12 H11 N2 O9
B	2	-1000	391		0.0288753	327.045	327.047	1.56	4.768	C12 H11 N2 O9
B	1	18.36	1918	0.142198	0.141644	335.077	335.077	0.736	2.196	C16 H15 O8
B	2	20.43	1933		0.142752	335.077	335.077	0.727	2.17	C16 H15 O8
B	1	19.98	923	0.0673879	0.0681634	352.067	352.067	0.703	1.996	C15 H14 N O9
B	2	20.27	902		0.0666125	352.067	352.067	0.556	1.58	C15 H14 N O9
B	1	25.63	2675	0.204121	0.197548	357.058	357.058	-0.907	-2.542	C13 H13 N2 O10
B	2	22.04	2853		0.210693	357.058	357.058	-0.832	-2.329	C13 H13 N2 O10
B	1	-1000	157	0.0114467	0.0115944	363.142	363.145	3.311	9.117	C19 H23 O7
B	2	-1000	153		0.011299	363.142	363.145	2.986	8.223	C19 H23 O7
B	1	-1000	207	0.0156562	0.0152869	374.049	374.052	2.812	7.518	C17 H12 N O9
B	2	-1000	217		0.0160254	374.049	374.052	3.09	8.26	C17 H12 N O9
B	1	-1000	165	0.0120744	0.0121852	377.079	377.081	1.817	4.819	C17 H17 N2 O6 S
B	2	-1000	162		0.0119637	377.083	377.081	-1.983	-5.258	C17 H17 N2 O6 S
B	1	-1000	160	0.0107082	0.011816	379.1	379.097	-3.223	-8.501	C17 H19 N2 O6 S
B	2	-1000	130		0.00960047	379.099	379.097	-2.105	-5.553	C17 H19 N2 O6 S
B	1	-1000	114	0.00823425	0.00841888	387.04	387.039	-0.807	-2.084	C15 H15 O10 S
B	2	-1000	109		0.00804963	387.038	387.039	1.384	3.577	C15 H15 O10 S
B	1	21.12	915	0.0677941	0.0675726	403.064	403.067	3.24	8.037	C19 H15 O10
B	2	21.33	921		0.0680157	403.064	403.067	3.146	7.804	C19 H15 O10
B	1	-1000	146	0.0104497	0.0107821	415.057	415.061	3.831	9.23	C19 H15 N2 O7 S
B	2	-1000	137		0.0101174	415.057	415.061	4.022	9.691	C19 H15 N2 O7 S
B	1	20.9	709	0.0535042	0.0523595	425.046	425.047	1.744	4.103	C16 H13 N2 O12
B	2	20.82	740		0.0546488	425.045	425.047	1.94	4.563	C16 H13 N2 O12
B	1	-1000	130	0.00900967	0.00960047	433.059	433.06	0.575	1.327	C20 H17 O9 S
B	2	-1000	114		0.00841888	433.058	433.06	1.548	3.574	C20 H17 O9 S
B	1	-1000	121	0.00878812	0.00893582	437.069	437.069	0.188	0.43	C15 H21 N2 O9 S2
B	2	-1000	117		0.00864043	437.07	437.069	-0.405	-0.927	C15 H21 N2 O9 S2
B	1	-1000	213	0.0156931	0.01573	471.05	471.05	0.115	0.245	C21 H15 N2 O9 S
B	2	-1000	212		0.0156562	471.05	471.05	0.465	0.987	C21 H15 N2 O9 S
B	1	-1000	136	0.00971125	0.0100436	483.042	483.043	0.134	0.278	C20 H19 O10 S2
B	2	-1000	127		0.00937892	483.042	483.043	0.261	0.54	C20 H19 O10 S2
B	1	-1000	119	0.0094897	0.00878812	487.024	487.027	2.379	4.885	C20 H11 N2 O13
B	2	-1000	138		0.0101913	487.026	487.027	0.942	1.934	C20 H11 N2 O13
B	1	32	592	0.0437929	0.0437191	497.059	497.057	-1.308	-2.632	C20 H17 O15
B	2	37.88	594		0.0438668	497.059	497.057	-1.566	-3.15	C20 H17 O15
B	1	-1000	121	0.00897275	0.00893582	501.045	501.046	0.323	0.645	C18 H17 N2 O13 S
B	2	-1000	122		0.00900967	501.046	501.046	-0.419	-0.837	C18 H17 N2 O13 S
B	1	-1000	129	0.00900967	0.00952662	503.016	503.014	-2.425	-4.82	C18 H15 O15 S
B	2	-1000	115		0.00849273	503.018	503.014	-4.139	-8.229	C18 H15 O15 S
B	1	-1000	162	0.0117421	0.0119637	505.058	505.056	-1.907	-3.776	C21 H17 N2 O11 S
B	2	-1000	156		0.0115206	505.057	505.056	-1.346	-2.666	C21 H17 N2 O11 S
B	1	34.35	608	0.0457499	0.0449007	511.074	511.073	-1.294	-2.533	C21 H19 O15
B	2	35.27	631		0.0465992	511.074	511.073	-0.945	-1.849	C21 H19 O15
B	1	-1000	135	0.0104128	0.00996972	522.998	523	2.148	4.108	C20 H11 O17
B	2	-1000	147		0.0108559	522.998	523	1.91	3.652	C20 H11 O17
B	1	-1000	141	0.0101543	0.0104128	551.03	551.029	-0.834	-1.513	C26 H15 O12 S
B	2	-1000	134		0.00989587	551.029	551.029	-0.141	-0.255	C26 H15 O12 S
B	1	-1000	133	0.0099328	0.00982202	555.012	555.009	-3.477	-6.264	C21 H15 O16 S
B	2	-1000	136		0.0100436	555.012	555.009	-2.884	-5.197	C21 H15 O16 S
B	1	-1000	230	0.0174655	0.0169855	561.018	561.019	0.78	1.39	C20 H17 O17 S
B	2	-1000	243		0.0179455	561.018	561.019	1.189	2.119	C20 H17 O17 S
B	1	49.6	597	0.0440145	0.0440883	565.046	565.047	1.585	2.804	C23 H17 O17
B	2	42.74	595		0.0439406	565.045	565.047	1.652	2.924	C23 H17 O17
B	1	-1000	126	0.00900967	0.00930507	569.031	569.028	-2.97	-5.22	C19 H21 O16 S2
B	2	-1000	118		0.00871428	569.029	569.028	-1.125	-1.978	C19 H21 O16 S2
B	1	-1000	135	0.0105974	0.00996972	571.004	571.004	-0.027	-0.047	C21 H15 O17 S
B	2	-1000	152		0.0112252	571.003	571.004	0.743	1.301	C21 H15 O17 S
B	1	-1000	130	0.009342	0.00960047	573.043	573.046	2.383	4.158	C24 H17 N2 O13 S
B	2	-1000	123		0.00908352	573.041	573.046	4.222	7.368	C24 H17 N2 O13 S
B	1	-1000	125	0.00912045	0.00923122	575.116	575.116	-0.124	-0.216	C26 H27 N2 O9 S2
B	2	-1000	122		0.00900967	575.117	575.116	-0.487	-0.846	C26 H27 N2 O9 S2
B	1	39.59	500	0.0377372	0.0369249	579.061	579.063	1.613	2.786	C24 H19 O17
B	2	40.6	522		0.0385496	579.061	579.063	1.894	3.27	C24 H19 O17
B	1	40.03	471	0.0343402	0.0347833	579.148	579.151	2.564	4.427	C30 H27 O12
B	2	41.97	459		0.0338971	579.148	579.151	2.715	4.688	C30 H27 O12
B	1	-1000	159	0.00956355	0.0117421	581.027	581.024	-2.336	-4.02	C23 H17 O16 S
B	2	-1000	100		0.00738498	581.028	581.024	-3.723	-6.408	C23 H17 O16 S
B	1	-1000	119	0.00856658	0.00878812	585.018	585.017	-1.246	-2.129	C26 H17 O12 S2
B	2	-1000	113		0.00834503	585.017	585.017	0.14	0.24	C26 H17 O12 S2
B	1	-1000	140	0.0111513	0.010339	629.004	629.007	2.188	3.478	C27 H17 O14 S2
B	2	-1000	162		0.0119637	629.006	629.007	0.656	1.043	C27 H17 O14 S2
B	1	-1000	360	0.0264382	0.0265859	633.033	633.037	4.405	6.958	C26 H17 O19
B	2	40.63	356		0.0262905	633.032	633.037	4.914	7.763	C26 H17 O19
B	1	-1000	209	0.0144376	0.0154346	701.019	701.02	1.365	1.947	C28 H17 N2 O18 S
B	2	-1000	182		0.0134407	701.018	701.02	1.801	2.57	C28 H17 N2 O18 S
B	1	-1000	134	0.00996972	0.00989587	715.034	715.033	-0.712	-0.995	C33 H19 N2 O13 S2
B	2	-1000	136		0.0100436	715.035	715.033	-1.335	-1.866	C33 H19 N2 O13 S2
C	1	-1000	204	0.0124373	0.0115591	211.097	211.098	0.766	3.627	C11 H15 O4
C	2	-1000	235		0.0133156	211.097	211.098	0.764	3.619	C11 H15 O4
C	1	-1000	108	0.00606284	0.0061195	221.081	221.082	0.696	3.149	C12 H13 O4
C	2	-1000	106		0.00600618	221.081	221.082	0.679	3.073	C12 H13 O4
C	1	-1000	132	0.00756438	0.00747939	227.091	227.092	1.468	6.464	C11 H15 O5
C	2	-1000	135		0.00764938	227.091	227.092	1.18	5.195	C11 H15 O5
C	1	-1000	143	0.00742273	0.00810267	241.072	241.072	0.092	0.38	C11 H13 O6
C	2	-1000	119		0.00674278	241.072	241.072	0.094	0.388	C11 H13 O6
C	1	2.02	17010		0.963821	289.071	289.072	0.627	2.168	C15 H13 O6
C	2	0.89	18287		1.03618	289.071	289.072	0.662	2.292	C15 H13 O6
C	1	-1000	242	0.0133722	0.0137122	301.034	301.032	-2.178	-7.234	C11 H13 N2 O4 S2
C	2	-1000	230		0.0130323	301.034	301.032	-1.908	-6.339	C11 H13 N2 O4 S2
C	1	-1000	158	0.00912259	0.0089526	303.05	303.051	1.326	4.374	C15 H11 O7
C	2	-1000	164		0.00929257	303.05	303.051	1.217	4.016	C15 H11 O7
C	1	-1000	195	0.0110208	0.0110491	305.066	305.067	1.095	3.59	C15 H13 O7
C	2	-1000	194		0.0109924	305.066	305.067	0.957	3.137	C15 H13 O7
C	1	-1000	282	0.0162903	0.0159787	311.053	311.052	-0.542	-1.744	C12 H11 N2 O8
C	2	-1000	293		0.016602	311.053	311.052	-0.671	-2.158	C12 H11 N2 O8
C	1	-1000	274	0.0169703	0.0155254	327.045	327.047	1.576	4.818	C12 H11 N2 O9
C	2	-1000	325		0.0184152	327.045	327.047	1.59	4.862	C12 H11 N2 O9
C	1	18.12	2271	0.134516	0.128679	335.077	335.077	0.674	2.012	C16 H15 O8
C	2	18.55	2477		0.140352	335.076	335.077	0.754	2.251	C16 H15 O8
C	1	-1000	138	0.00787602	0.00781936	347.03	347.026	-3.105	-8.948	C13 H15 O7 S2
C	2	-1000	140		0.00793269	347.029	347.026	-2.644	-7.619	C13 H15 O7 S2
C	1	21.9	1415	0.0845114	0.0801768	352.067	352.067	0.792	2.249	C15 H14 N O9
C	2	20.07	1568		0.0888461	352.066	352.067	0.978	2.777	C15 H14 N O9
C	1	40.11	4296	0.253931	0.24342	357.058	357.058	0.003	0.008	C14 H17 N2 O5 S2
C	2	40.78	4667		0.264442	357.058	357.058	0.159	0.446	C14 H17 N2 O5 S2
C	1	-1000	144	0.00793269	0.00815933	363.141	363.145	3.598	9.907	C19 H23 O7
C	2	-1000	136		0.00770604	363.142	363.145	3.074	8.466	C19 H23 O7
C	1	32.92	428	0.0255829	0.0242514	374.049	374.052	3.094	8.273	C17 H12 N O9
C	2	28.25	475		0.0269145	374.048	374.052	3.435	9.182	C17 H12 N O9
C	1	-1000	134	0.00779103	0.00759271	377.084	377.081	-3.054	-8.098	C17 H17 N2 O6 S
C	2	-1000	141		0.00798935	377.084	377.081	-2.474	-6.561	C17 H17 N2 O6 S
C	1	-1000	126	0.00699776	0.00713942	379.04	379.042	2.08	5.486	C15 H11 N2 O10
C	2	-1000	121		0.00685611	379.039	379.042	3.297	8.699	C15 H11 N2 O10
C	1	-1000	105	0.00592118	0.00594951	387.066	387.066	-0.285	-0.737	C18 H15 N2 O6 S
C	2	-1000	104		0.00589285	387.066	387.066	0.018	0.045	C18 H15 N2 O6 S
C	1	41.88	1281	0.076947	0.0725841	403.064	403.061	-2.97	-7.37	C18 H15 N2 O7 S
C	2	41.3	1435		0.08131	403.064	403.061	-3.007	-7.46	C18 H15 N2 O7 S
C	1	-1000	166	0.00915092	0.0094059	415.057	415.053	-4.089	-9.853	C17 H19 O8 S2
C	2	-1000	157		0.00889594	415.056	415.053	-3.543	-8.537	C17 H19 O8 S2
C	1	45.52	1064	0.0629515	0.0602884	425.045	425.045	-0.397	-0.935	C20 H13 N2 O7 S
C	2	44.91	1158		0.0656146	425.045	425.045	-0.367	-0.864	C20 H13 N2 O7 S
C	1	24.37	724	0.0416183	0.0410233	429.071	429.067	-4.027	-9.387	C17 H17 O13
C	2	25.54	745		0.0422132	429.072	429.067	-4.164	-9.705	C17 H17 O13
C	1	27.4	837	0.048701	0.0474261	443.087	443.083	-4.089	-9.228	C18 H19 O13
C	2	27.98	882		0.0499759	443.087	443.083	-4.062	-9.168	C18 H19 O13
C	1	-1000	101	0.00592118	0.00572287	447.026	447.024	-2.462	-5.507	C16 H15 O13 S
C	2	-1000	108		0.0061195	447.026	447.024	-2.2	-4.922	C16 H15 O13 S
C	1	-1000	328	0.01986	0.0185851	471.05	471.05	0.647	1.374	C21 H15 N2 O9 S
C	2	-1000	373		0.0211349	471.05	471.05	0.396	0.841	C21 H15 N2 O9 S
C	1	-1000	135	0.00798935	0.00764938	483.042	483.042	0.063	0.131	C19 H15 O15
C	2	-1000	147		0.00832932	483.043	483.042	-1.477	-3.058	C19 H15 O15
C	1	-1000	113	0.00617616	0.00640281	487.027	487.028	0.714	1.465	C21 H15 N2 O8 S2
C	2	-1000	105		0.00594951	487.028	487.028	-0.219	-0.449	C21 H15 N2 O8 S2
C	1	32.17	700	0.0411933	0.0396634	497.059	497.057	-1.339	-2.694	C20 H17 O15
C	2	32.26	754		0.0427232	497.059	497.057	-1.337	-2.69	C20 H17 O15
C	1	42.28	699	0.04091	0.0396068	511.074	511.073	-1.124	-2.2	C21 H19 O15
C	2	41.05	745		0.0422132	511.074	511.073	-0.838	-1.639	C21 H19 O15
C	1	-1000	124	0.00762104	0.00702609	522.997	523	2.772	5.3	C20 H11 O17
C	2	-1000	145		0.008216	522.997	523	2.829	5.409	C20 H11 O17
C	1	-1000	156	0.00872595	0.00883928	551.031	551.029	-1.596	-2.896	C26 H15 O12 S
C	2	-1000	152		0.00861263	551.029	551.029	-0.331	-0.6	C26 H15 O12 S
C	1	-1000	112	0.0065728	0.00634615	555.012	555.009	-3.324	-5.988	C21 H15 O16 S
C	2	-1000	120		0.00679944	555.012	555.009	-3.718	-6.699	C21 H15 O16 S
C	1	-1000	155	0.0094059	0.00878262	575.117	575.116	-0.452	-0.785	C26 H27 N2 O9 S2
C	2	-1000	177		0.0100292	575.117	575.116	-0.481	-0.836	C26 H27 N2 O9 S2
C	1	40.46	340	0.0202283	0.0192651	577.132	577.131	-0.878	-1.522	C25 H25 N2 O14
C	2	43.9	374		0.0211916	577.132	577.131	-0.718	-1.243	C25 H25 N2 O14
C	1	41.13	603	0.0336006	0.0341672	579.06	579.063	2.277	3.932	C24 H19 O17
C	2	45.35	583		0.033034	579.061	579.063	2.19	3.781	C24 H19 O17
C	1	43.36	789	0.0487294	0.0447063	579.148	579.147	-0.858	-1.482	C25 H27 N2 O14
C	2	37.86	931		0.0527524	579.148	579.147	-1.256	-2.168	C25 H27 N2 O14
C	1	-1000	111	0.00643114	0.00628949	619.016	619.018	2.152	3.477	C21 H19 N2 O16 S2
C	2	-1000	116		0.0065728	619.017	619.018	0.886	1.432	C21 H19 N2 O16 S2
C	1	-1000	325	0.0185285	0.0184152	647.047	647.046	-1.157	-1.789	C26 H19 N2 O16 S
C	2	-1000	329		0.0186418	647.046	647.046	-0.392	-0.606	C26 H19 N2 O16 S
C	1	-1000	223	0.0131456	0.0126356	701.019	701.02	0.784	1.119	C28 H17 N2 O18 S
C	2	-1000	241		0.0136556	701.019	701.02	1.214	1.732	C28 H17 N2 O18 S
C	1	-1000	157	0.00886761	0.00889594	715.034	715.033	-0.801	-1.121	C33 H19 N2 O13 S2
C	2	-1000	156		0.00883928	715.034	715.033	-0.976	-1.365	C33 H19 N2 O13 S2

## Sheet: Co_F1
Triplicat	Réplicat	mSigma	Observed Intens	Intensité moyenne	Intensité relative	Observed m/z	calc, m/z	err mDa	err ppm	sum formula
A	1	2.22	5578		0.991556	289.072	289.072	0.034	0.119	C15 H13 O6
A	2	3.71	5673		1.00844	289.072	289.072	0.126	0.437	C15 H13 O6
A	1	-1000	172	0.0311972	0.0305751	295.155	295.155	0.108	0.367	C16 H23 O5
A	2	-1000	179		0.0318194	295.155	295.155	0.559	1.894	C16 H23 O5
A	1	-1000	178	0.032886	0.0316416	305.066	305.067	0.412	1.352	C15 H13 O7
A	2	-1000	192		0.0341303	305.067	305.067	0.077	0.253	C15 H13 O7
A	1	-1000	107	0.0206204	0.0190205	327.046	327.047	1.158	3.542	C12 H11 N2 O9
A	2	-1000	125		0.0222202	327.046	327.047	0.892	2.728	C12 H11 N2 O9
A	1	19.97	800	0.138388	0.14221	335.077	335.077	-0.035	-0.104	C16 H15 O8
A	2	24.03	757		0.134566	335.077	335.077	0.059	0.175	C16 H15 O8
A	1	-1000	282	0.0513732	0.0501289	339.057	339.054	-2.843	-8.384	C15 H15 O7 S
A	2	-1000	296		0.0526175	339.057	339.054	-2.917	-8.604	C15 H15 O7 S
A	1	-1000	356	0.0648831	0.0632833	352.067	352.067	0.038	0.107	C15 H14 N O9
A	2	-1000	374		0.066483	352.067	352.067	0.344	0.977	C15 H14 N O9
A	1	22.93	1203	0.214381	0.213848	357.059	357.058	-1.401	-3.923	C13 H13 N2 O10
A	2	19.46	1209		0.214914	357.059	357.058	-1.402	-3.926	C13 H13 N2 O10
A	1	-1000	102	0.0189317	0.0181317	374.05	374.052	1.751	4.681	C17 H12 N O9
A	2	-1000	111		0.0197316	374.05	374.052	2.036	5.443	C17 H12 N O9
A	1	-1000	424	0.0751933	0.0753711	403.064	403.064	-0.448	-1.111	C15 H19 N2 O7 S2
A	2	-1000	422		0.0750156	403.064	403.064	0.035	0.087	C15 H19 N2 O7 S2
A	1	-1000	346	0.0610612	0.0615056	407.044	407.044	-0.147	-0.361	C18 H15 O9 S
A	2	-1000	341		0.0606168	407.045	407.044	-0.441	-1.084	C18 H15 O9 S
A	1	-1000	275	0.0497734	0.0488845	425.046	425.045	-1.157	-2.722	C20 H13 N2 O7 S
A	2	-1000	285		0.0506622	425.046	425.045	-1.214	-2.856	C20 H13 N2 O7 S
A	1	-1000	106	0.0195538	0.0188428	436.021	436.017	-4.21	-9.657	C18 H14 N O8 S2
A	2	-1000	114		0.0202649	436.021	436.017	-3.993	-9.157	C18 H14 N O8 S2
A	1	-1000	137	0.0234646	0.0243534	443.088	443.092	3.651	8.239	C21 H19 N2 O7 S
A	2	-1000	127		0.0225758	443.088	443.092	4.054	9.149	C21 H19 N2 O7 S
A	1	-1000	156	0.0259532	0.0277309	455.101	455.102	0.831	1.826	C20 H23 O10 S
A	2	-1000	136		0.0241756	455.1	455.102	1.251	2.748	C20 H23 O10 S
A	1	-1000	309	0.058217	0.0549285	475.031	475.03	-1.435	-3.022	C16 H15 N2 O13 S
A	2	-1000	346		0.0615056	475.031	475.03	-1.337	-2.815	C16 H15 N2 O13 S
A	1	-1000	161	0.0300418	0.0286197	493.033	493.037	4.131	8.379	C19 H13 N2 O14
A	2	-1000	177		0.0314639	493.033	493.037	4.48	9.087	C19 H13 N2 O14
A	1	-1000	105	0.018665	0.018665	511.075	511.076	1.351	2.643	C18 H23 O15 S
A	2	-1000	105		0.018665	511.075	511.076	0.826	1.617	C18 H23 O15 S
A	1	-1000	230	0.0423962	0.0408853	543.018	543.017	-0.804	-1.48	C23 H15 N2 O10 S2
A	2	-1000	247		0.0439072	543.019	543.017	-1.594	-2.935	C23 H15 N2 O10 S2
A	1	-1000	154	0.0289752	0.0273753	611.005	611.007	1.943	3.18	C26 H15 N2 O12 S2
A	2	-1000	172		0.0305751	611.005	611.007	2.258	3.696	C26 H15 N2 O12 S2
B	1	1.17	5837		1.00707	289.072	289.072	-0.117	-0.404	C15 H13 O6
B	2	0.98	5755		0.992926	289.072	289.072	-0.092	-0.317	C15 H13 O6
B	1	-1000	136	0.0217391	0.0234645	295.155	295.155	0.017	0.057	C16 H23 O5
B	2	-1000	116		0.0200138	295.155	295.155	-0.186	-0.631	C16 H23 O5
B	1	-1000	180	0.0306246	0.0310559	305.067	305.067	-0.187	-0.613	C15 H13 O7
B	2	-1000	175		0.0301932	305.066	305.067	0.366	1.2	C15 H13 O7
B	1	-1000	125	0.0209627	0.0215666	327.046	327.047	0.932	2.849	C12 H11 N2 O9
B	2	-1000	118		0.0203589	327.047	327.047	0.412	1.259	C12 H11 N2 O9
B	1	18.24	941	0.159852	0.162353	335.077	335.077	-0.182	-0.542	C16 H15 O8
B	2	20.11	912		0.15735	335.078	335.077	-0.262	-0.782	C16 H15 O8
B	1	-1000	334	0.0572809	0.0576259	339.057	339.054	-2.875	-8.48	C15 H15 O7 S
B	2	-1000	330		0.0569358	339.058	339.054	-3.21	-9.469	C15 H15 O7 S
B	1	-1000	161	0.0258799	0.0277778	352.067	352.067	0.111	0.316	C15 H14 N O9
B	2	-1000	139		0.0239821	352.068	352.067	-0.18	-0.51	C15 H14 N O9
B	1	24.15	1167	0.201346	0.201346	357.059	357.058	-1.587	-4.445	C13 H13 N2 O10
B	2	25.2	1167		0.201346	357.059	357.058	-1.726	-4.833	C13 H13 N2 O10
B	1	-1000	401	0.0681504	0.0691856	403.065	403.064	-0.625	-1.551	C15 H19 N2 O7 S2
B	2	-1000	389		0.0671153	403.065	403.064	-0.68	-1.686	C15 H19 N2 O7 S2
B	1	-1000	427	0.074793	0.0736715	407.045	407.044	-0.576	-1.416	C18 H15 O9 S
B	2	-1000	440		0.0759144	407.045	407.044	-0.669	-1.642	C18 H15 O9 S
B	1	-1000	254	0.0443409	0.0438233	425.046	425.045	-1.128	-2.654	C20 H13 N2 O7 S
B	2	-1000	260		0.0448585	425.046	425.045	-1.109	-2.61	C20 H13 N2 O7 S
B	1	-1000	454	0.077381	0.0783299	475.032	475.03	-1.79	-3.768	C16 H15 N2 O13 S
B	2	-1000	443		0.076432	475.032	475.03	-1.861	-3.918	C16 H15 N2 O13 S
B	1	-1000	153	0.0258799	0.0263975	493.033	493.037	3.867	7.844	C19 H13 N2 O14
B	2	-1000	147		0.0253623	493.033	493.037	4.008	8.129	C19 H13 N2 O14
B	1	-1000	202	0.0358868	0.0348516	611.006	611.007	1.137	1.861	C26 H15 N2 O12 S2
B	2	-1000	214		0.036922	611.006	611.007	1.503	2.461	C26 H15 N2 O12 S2
C	1	-1000	120	0.0157982	0.0152886	287.058	287.059	1.795	6.253	C12 H15 O6 S
C	2	-1000	128		0.0163078	287.057	287.059	2.148	7.484	C12 H15 O6 S
C	1	2.24	7915		1.00841	289.072	289.072	-0.685	-2.369	C15 H13 O6
C	2	1.91	7783		0.991591	289.072	289.072	-0.717	-2.479	C15 H13 O6
C	1	-1000	153	0.0216588	0.0194929	305.067	305.067	-0.298	-0.976	C15 H13 O7
C	2	-1000	187		0.0238247	305.067	305.067	-0.511	-1.676	C15 H13 O7
C	1	-1000	141	0.0162441	0.0179641	323.037	323.034	-2.636	-8.16	C13 H11 N2 O6 S
C	2	-1000	114		0.0145241	323.037	323.034	-2.379	-7.364	C13 H11 N2 O6 S
C	1	-1000	142	0.017327	0.0180915	327.047	327.047	-0.438	-1.339	C12 H11 N2 O9
C	2	-1000	130		0.0165626	327.047	327.047	-0.043	-0.13	C12 H11 N2 O9
C	1	18.14	1206	0.149892	0.15365	335.078	335.077	-0.638	-1.905	C16 H15 O8
C	2	18.85	1147		0.146133	335.078	335.077	-0.849	-2.533	C16 H15 O8
C	1	-1000	352	0.044528	0.0448465	352.068	352.067	-0.667	-1.896	C15 H14 N O9
C	2	-1000	347		0.0442095	352.068	352.067	-0.937	-2.661	C15 H14 N O9
C	1	23.15	1491	0.193592	0.189961	357.06	357.062	1.646	4.609	C18 H13 O8
C	2	22.19	1548		0.197223	357.06	357.062	1.59	4.454	C18 H13 O8
C	1	-1000	161	0.0203848	0.0205122	361.164	361.166	1.844	5.107	C20 H25 O6
C	2	-1000	159		0.0202574	361.164	361.166	1.545	4.279	C20 H25 O6
C	1	-1000	288	0.0296216	0.0366926	377.068	377.067	-0.991	-2.628	C21 H13 O7
C	2	-1000	177		0.0225506	377.068	377.067	-1.289	-3.418	C21 H13 O7
C	1	-1000	131	0.0148427	0.01669	387.049	387.05	1.449	3.743	C14 H15 N2 O9 S
C	2	-1000	102		0.0129953	387.049	387.05	1.8	4.649	C14 H15 N2 O9 S
C	1	-1000	459	0.0593069	0.0584788	403.065	403.064	-1.389	-3.445	C15 H19 N2 O7 S2
C	2	-1000	472		0.060135	403.065	403.064	-1.462	-3.628	C15 H19 N2 O7 S2
C	1	45.24	620	0.0791821	0.078991	407.046	407.044	-1.314	-3.229	C18 H15 O9 S
C	2	44.61	623		0.0793732	407.045	407.044	-1.123	-2.759	C18 H15 O9 S
C	1	-1000	345	0.0456746	0.0439546	425.047	425.047	-0.07	-0.165	C16 H13 N2 O12
C	2	-1000	372		0.0473946	425.047	425.047	0.215	0.506	C16 H13 N2 O12
C	1	-1000	112	0.0135686	0.0142693	429.153	429.151	-1.38	-3.215	C18 H25 N2 O10
C	2	-1000	101		0.0128679	429.153	429.151	-1.339	-3.12	C18 H25 N2 O10
C	1	-1000	365	0.0358644	0.0465027	445.055	445.056	1.097	2.464	C16 H17 N2 O11 S
C	2	-1000	198		0.0252261	445.055	445.056	1.04	2.337	C16 H17 N2 O11 S
C	1	-1000	110	0.0145241	0.0140145	471.051	471.05	-1.041	-2.21	C21 H15 N2 O9 S
C	2	-1000	118		0.0150338	471.052	471.05	-1.351	-2.868	C21 H15 N2 O9 S
C	1	45.33	590	0.0760606	0.0751688	475.033	475.03	-2.638	-5.553	C16 H15 N2 O13 S
C	2	45.33	604		0.0769525	475.033	475.03	-2.916	-6.138	C16 H15 N2 O13 S
C	1	-1000	199	0.0257358	0.0253535	493.035	493.037	2.719	5.515	C19 H13 N2 O14
C	2	-1000	205		0.026118	493.034	493.037	2.783	5.644	C19 H13 N2 O14
C	1	-1000	322	0.0324245	0.0410243	513.042	513.042	0.078	0.153	C22 H13 N2 O13
C	2	-1000	187		0.0238247	513.042	513.042	-0.02	-0.038	C22 H13 N2 O13
C	1	-1000	433	0.0548478	0.0551663	543.02	543.02	-0.187	-0.345	C19 H15 N2 O15 S
C	2	-1000	428		0.0545292	543.02	543.02	-0.079	-0.146	C19 H15 N2 O15 S
C	1	-1000	118	0.0145878	0.0150338	577.135	577.134	-0.572	-0.991	C22 H29 N2 O14 S
C	2	-1000	111		0.0141419	577.135	577.134	-0.251	-0.435	C22 H29 N2 O14 S
C	1	-1000	108	0.0146515	0.0137597	579.151	579.151	-0.608	-1.049	C30 H27 O12
C	2	-1000	122		0.0155434	579.15	579.151	0.516	0.89	C30 H27 O12
C	1	-1000	246	0.0245254	0.0313416	581.028	581.028	-0.739	-1.272	C20 H21 O16 S2
C	2	-1000	139		0.0177093	581.03	581.028	-2.028	-3.491	C20 H21 O16 S2
C	1	-1000	274	0.0347178	0.0349089	611.007	611.007	0.159	0.26	C26 H15 N2 O12 S2
C	2	-1000	271		0.0345267	611.008	611.007	-0.56	-0.916	C26 H15 N2 O12 S2

[truncated: 2 more sheets: Co_F2, Co_F3]
